# Supplementary material for: The Relationship between the Misfolding Avoidance Hypothesis and Protein Evolutionary Rates in the Light of Empirical Evidence
Source: Genome Biol Evol. 2021 Jan 11;13(2):evab006. doi: 10.1093/gbe/evab006 (PMC7874998; doi:10.1093/gbe/evab006)
Supplement: evab006_Supplementary_Data [file evab006_supplementary_data.zip]

Archive with 3 entries (3 files):
- 641_Supplementary Figure and Table legends.docx
- SupplementaryTables.xlsx
- SupplimentaryFigure1.pdf
