# Supplementary material for: The Relationship between the Misfolding Avoidance Hypothesis and Protein Evolutionary Rates in the Light of Empirical Evidence
Source: Genome Biol Evol. 2021 Jan 11;13(2):evab006. doi: 10.1093/gbe/evab006 (PMC7874998; doi:10.1093/gbe/evab006)
Supplement: evab006_Supplementary_Data [file evab006_supplementary_data.zip › SupplementaryTables.xlsx]

## Sheet: Table S1. ∆G
Species	Protein set	Number of proteins	Spearman's coefficients of correlation, p-values are given in paranthesis
			Evolutionary rates and ∆G	Evolutionary rates and Protein abundance	Evolutionary rates and mRNA expression	∆G and Protein abundance	∆G and mRNA expression
E. coli	All proteins	28	0.29 (0.13) 95% CI [-0.09, 0.60]	-0.34 (0.07) 95% CI [-0.63, 0.04]	-0.56 (0.002) 95% CI [-0.77, -0.23]	-0.25 (0.2) 95% CI [-0.57, 0.14]	-0.30 (0.12) 95% CI [-0.61, 0.08]
	Monomers, 2-state, riversible	24	0.32 (0.12) 95% CI [-0.09, 0.64]	-0.37 (0.07) 95% CI [-0.68, 0.04]	-0.57 (0.004) 95% CI [-0.79, -0.21]	-0.39 (0.06) 95% CI [-0.69, 0.01]	-0.40 (0.05) 95% CI [-0.69, 0.00]
H. sapiens	All proteins	42	0.12 (0.4) 95% CI [-0.19, 0.41]	-0.16 (0.3) 95% CI [-0.44, 0.15]	-0.54 (2e-04) 95% CI [-0.73, -0.29]	-0.07 (0.7) 95% CI [-0.36, 0.24]	0.04 (0.8) 95% CI [-0.26, 0.34]
	Monomers, 2-state, riversible	38	0.12 (0.5) 95% CI [-0.20, 0.43]	-0.14 (0.4) 95% CI [-0.44, 0.19]	-0.56 (3e-04) 95% CI [-0.74, -0.29]	-0.09 (0.6) 95% CI [-0.40, 0.24]	-0.03 (0.9) 95% CI [-0.34, 0.29]

## Sheet: Table S2. Tm
Species	Method	Cells/Lysate	Number of proteins	Spearman's coefficients of correlation, p-values are given in paranthesis
				Evolutionary rates and Tm	Evolutionary rates and Protein abundance	Evolutionary rates and mRNA expression	Tm and Protein abundance	Tm and mRNA expression
E. coli	Aggregation	Cells	1513	-0.04 (0.11) 95% CI [-0.09, 0.01]	-0.38 (8e-52) 95% CI [-0.42, -0.33]	-0.49 (4e-93) 95% CI [-0.53, -0.45]	0.20 (6e-15) 95% CI [0.15, 0.25]	0.05 (0.04) 95% CI [0.00, 0.10]
		Lysate	1519	-0.01 (0.7) 95% CI [-0.06, 0.04]	-0.37 (2e-51) 95% CI [-0.42, -0.33]	-0.48 (3e-89) 95% CI [-0.52, -0.44]	0.21 (1e-16) 95% CI [0.16, 0.26]	0.04 (0.14) 95% CI [-0.01, 0.09]
	Limited Proteolysis	Lysate	637	-0.09 (0.02) 95% CI [-0.17, -0.01]	-0.44 (4e-32) 95% CI [-0.50, -0.38]	-0.60 (2e-62) 95% CI [-0.64, -0.54]	0.16 (5e-05) 95% CI [0.08, 0.23]	0.07 (0.07) 95% CI [-0.01, 0.15]
H. sapiens	Aggregation	HeLa G1/S, Cells	4078	-0.02 (0.3) 95% CI [-0.05, 0.01]	-0.29 (3e-79) 95% CI [-0.32, -0.26]	-0.32 (7e-101) 95% CI [-0.35, -0.30]	0.20 (5e-39) 95% CI [0.17, 0.23]	0.17 (7e-29) 95% CI [0.14, 0.20]
		HeLa Mitosis, Cells	4099	-0.01 (0.7) 95% CI [-0.04, 0.02]	-0.29 (2e-80) 95% CI [-0.32, -0.26]	-0.33 (2e-105) 95% CI [-0.36, -0.30]	0.19 (2e-33) 95% CI [0.16, 0.22]	0.17 (1e-27) 95% CI [0.14, 0.20]
		K562, Cells	1898	-0.14 (1e-09) 95% CI [-0.18, -0.10]	-0.31 (2e-42) 95% CI [-0.35, -0.26]	-0.38 (1e-67) 95% CI [-0.42, -0.34]	0.29 (2e-37) 95% CI [0.25, 0.33]	0.17 (3e-14) 95% CI [0.13, 0.22]
		K562, Lysate	1898	-0.14 (8e-10) 95% CI [-0.18, -0.10]	-0.31 (2e-42) 95% CI [-0.35, -0.26]	-0.38 (1e-67) 95% CI [-0.42, -0.34]	0.16 (1e-12) 95% CI [0.12, 0.21]	0.17 (1e-13) 95% CI [0.12, 0.21]
	Limited Proteolysis	HeLa, Lysate	838	0.06 (0.08) 95% CI [-0.01, 0.13]	-0.25 (1e-13) 95% CI [-0.32, -0.19]	-0.28 (5e-16) 95% CI [-0.34, -0.21]	-0.17 (5e-07) 95% CI [-0.24, -0.11]	-0.12 (3e-04) 95% CI [-0.19, -0.06]
A. thaliana	Aggregation	Cells	782	0.18 (4e-07) 95% CI [0.11, 0.25]	-0.39 (4e-29) 95% CI [-0.44, -0.32]	-0.40 (2e-31) 95% CI [-0.46, -0.34]	-0.02 (0.6) 95% CI [-0.09, 0.05]	-0.12 (7e-04) 95% CI [-0.19, -0.05]

## Sheet: Table S3. Non-adhesiveness
Species	Number of proteins	Spearman's coefficients of correlation, p-values are given in paranthesis
		Evolutionary rates and Surface non-adhesiveness	Evolutionary rates and Protein abundance	Evolutionary rates and mRNA expression	Surface non-adhesiveness and Protein abundance	Surface non-adhesiveness and mRNA expression
E. coli	381	-0.21 (5e-05) 95% CI [-0.30, -0.11]	-0.47 (6e-22) 95% CI [-0.54, -0.38]	-0.47 (5e-22) 95% CI [-0.54, -0.38]	0.51 (2e-26) 95% CI [0.43, 0.58]	0.25 (5e-07) 95% CI [0.16, 0.35]
H. sapiens	535	-0.02 (0.7) 95% CI [-0.10, 0.07]	-0.13 (0.003) 95% CI [-0.21, -0.04]	-0.33 (2e-15) 95% CI [-0.41, -0.26]	0.35 (1e-16) 95% CI [0.27, 0.42]	0.15 (4e-04) 95% CI [0.07, 0.24]

## Sheet: Table S4. Charged AA
Species	Number of proteins	Spearman's coefficients of correlation, p-values are given in paranthesis
		Evolutionary rates and Fraction of charged amino acids	Evolutionary rates and Protein abundance	Evolutionary rates and mRNA expression	Fraction of charged amino acids and Protein abundance	Fraction of charged amino acids and mRNA expression
E. coli	2747	-0.22 (7e-32) 95% CI [-0.26, -0.19]	-0.45 (1e-139) 95% CI [-0.48, -0.42]	-0.48 (4e-155) 95% CI [-0.50, -0.45]	0.38 (2e-95) 95% CI [0.35, 0.41]	0.30 (9e-59) 95% CI [0.27, 0.33]
H. sapiens	13829	-0.12 (2e-44) 95% CI [-0.13, -0.10]	-0.26 (<1e-200) 95% CI [-0.27, -0.24]	-0.44 (<1e-200) 95% CI [-0.45, -0.42]	0.25 (3e-196) 95% CI [0.23, 0.27]	0.20 (3e-120) 95% CI [0.18, 0.21]

## Sheet: Table S5. Tm, ch. AA, non-adh
Species	Method	Cells/Lysate	Number of proteins	Spearman's coefficients of correlation between Surface non-adhesiveness and Tm p-values are given in paranthesis
E. coli	Aggregation	Cells	333	0.24 (1e-05); 95% CI [0.13, 0.33]
		Lysate	330	0.25 (3e-06); 95% CI [0.15, 0.35]
	Limited Proteolysis	Lysate	208	0.24 (6e-04); 95% CI [0.10, 0.36]
H. sapiens	Aggregation	HeLa G1/S, Cells	344	0.14 (0.011); 95% CI [0.03, 0.24]
		HeLa Mitosis, Cells	346	0.17 (1e-03); 95% CI [0.07, 0.27]
		K562, Cells	191	0.18 (0.014); 95% CI [0.04, 0.31]
		K562, Lysate	191	0.12 (0.10); 95% CI [-0.02, 0.26]
	Limited Proteolysis	HeLa, Lysate	128	-0.16 (0.07); 95% CI [-0.33, 0.01]
Species	Method	Cells/Lysate	Number of proteins	Spearman's coefficients of correlation between Fraction of charged amino acids and Tm, p-values are given in paranthesis
E. coli	Aggregation	Cells	1758	-0.25 (1e-25); 95% CI [-0.29, -0.20]
		Lysate	1753	-0.19 (3e-16); 95% CI [-0.24, -0.15]
	Limited Proteolysis	Lysate	731	-0.04 (0.3); 95% CI [-0.11, 0.04]
H. sapiens	Aggregation	HeLa G1/S, Cells	4875	-0.25 (6e-68); 95% CI [-0.27, -0.22]
		HeLa Mitosis, Cells	4900	-0.24 (2e-67); 95% CI [-0.27, -0.22]
		K562, Cells	2241	-0.15 (3e-13); 95% CI [-0.19, -0.11]
		K562, Lysate	2241	-0.00 (0.8); 95% CI [-0.05, 0.04]
	Limited Proteolysis	HeLa, Lysate	1023	-0.03 (0.3); 95% CI [-0.09, 0.03]
Species			Number of proteins	Spearman's coefficients of correlation between Surface non-adhesiveness and Fraction of charged amino acids, p-values are given in paranthesis
E. coli			397	0.13 (7e-03); 95% CI [0.04, 0.23]
H. sapiens			581	0.25 (1e-09); 95% CI [0.17, 0.32]

## Sheet: Table S6. ∆G vs Tm
E. coli, Spearman's correaltion										E. coli, Pearson's correaltion
		Tm_Agg		Tm_LiP	∆G							Tm_Agg		Tm_LiP	∆G, log
		Cells	Lysate	Lysate	All proteins	Monomers, 2-state, riversible						Cells	Lysate	Lysate	All proteins	Monomers, 2-state, riversible
Tm_Agg	Cells		0.81 (<1e-200) N=1593 95% CI [0.80, 0.83]	0.36 (3e-22) N=667 95% CI [0.30, 0.43]	-0.00 (1.0) N=24 95% CI [-0.41, 0.40]	0.11 (0.6) N=20 95% CI [-0.35, 0.53]				Tm_Agg	Cells		0.81 (<1e-200) N=1593 95% CI [0.79, 0.82]	0.33 (6e-18) N=667 95% CI [0.26, 0.39]	-0.10 (0.7) N=24 95% CI [-0.48, 0.32]	-0.01 (1.0) N=20 95% CI [-0.45, 0.43]
	Lysate	0.81 (<1e-200) N=1593 95% CI [0.80, 0.83]		0.40 (2e-25) N=642 95% CI [0.33, 0.46]	0.04 (0.8) N=22 95% CI [-0.39, 0.46]	0.20 (0.4) N=18 95% CI [-0.30, 0.61]					Lysate	0.81 (<1e-200) N=1593 95% CI [0.79, 0.82]		0.36 (7e-21) N=642 95% CI [0.29, 0.42]	-0.02 (0.9) N=22 95% CI [-0.44, 0.40]	0.15 (0.6) N=18 95% CI [-0.34, 0.57]
Tm_LiP	Lysate	0.36 (3e-22) N=667 95% CI [0.30, 0.43]	0.40 (2e-25) N=642 95% CI [0.33, 0.46]		0.62 (0.013) N=15 95% CI [0.17, 0.86]	0.81 (1e-03) N=12 95% CI [0.44, 0.95]				Tm_LiP	Lysate	0.33 (6e-18) N=667 95% CI [0.26, 0.39]	0.36 (7e-21) N=642 95% CI [0.29, 0.42]		0.69 (0.005) N=15 95% CI [0.27, 0.89]	0.75 (0.005) N=12 95% CI [0.31, 0.93]
∆G	All proteins	-0.00 (1.0) N=24 95% CI [-0.41, 0.40]	0.04 (0.8) N=22 95% CI [-0.39, 0.46]	0.62 (0.013) N=15 95% CI [0.17, 0.86]		0.99 (2e-24) N=26 95% CI [0.99, 1.00]				∆G, log	All proteins	-0.10 (0.7) N=24 95% CI [-0.48, 0.32]	-0.02 (0.9) N=22 95% CI [-0.44, 0.40]	0.69 (0.005) N=15 95% CI [0.27, 0.89]		1.00 (9e-31) N=26 95% CI [1.00, 1.00]
	Monomers, 2-state, riversible	0.11 (0.6) N=20 95% CI [-0.35, 0.53]	0.20 (0.4) N=18 95% CI [-0.30, 0.61]	0.81 (1e-03) N=12 95% CI [0.44, 0.95]	0.99 (2e-24) N=26 95% CI [0.99, 1.00]						Monomers, 2-state, riversible	-0.01 (1.0) N=20 95% CI [-0.45, 0.43]	0.15 (0.6) N=18 95% CI [-0.34, 0.57]	0.75 (0.005) N=12 95% CI [0.31, 0.93]	1.00 (9e-31) N=26 95% CI [1.00, 1.00]
H. sapiens, Spearman's correaltion										H. sapiens, Pearson's correaltion
		Tm_Agg				Tm_LiP	∆G					Tm_Agg				Tm_LiP	∆G, log
		HeLa G1/S, Cells	HeLa Mitosis, Cells	K562, Cells	K562, Lysate	HeLa, Lysate	All proteins	Monomers, 2-state, riversible				HeLa G1/S, Cells	HeLa Mitosis, Cells	K562, Cells	K562, Lysate	HeLa, Lysate	All proteins	Monomers, 2-state, riversible
Tm_Agg	HeLa G1/S, Cells		0.92 (<1e-200) N=4853 95% CI [0.92, 0.93]	0.81 (<1e-200) N=1853 95% CI [0.79, 0.83]	0.48 (2e-109) N=1853 95% CI [0.45, 0.52]	0.05 (0.13) N=886 95% CI [-0.01, 0.12]	0.59 (0.011) N=18 95% CI [0.16, 0.83]	0.53 (0.03) N=17 95% CI [0.06, 0.80]		Tm_Agg	HeLa G1/S, Cells		0.90 (<1e-200) N=4853 95% CI [0.89, 0.90]	0.80 (<1e-200) N=1853 95% CI [0.78, 0.81]	0.48 (3e-109) N=1853 95% CI [0.45, 0.52]	0.08 (0.02) N=886 95% CI [0.01, 0.15]	0.68 (0.002) N=18 95% CI [0.31, 0.87]	0.53 (0.03) N=17 95% CI [0.07, 0.81]
	HeLa Mitosis, Cells	0.92 (<1e-200) N=4853 95% CI [0.92, 0.93]		0.80 (<1e-200) N=1860 95% CI [0.78, 0.81]	0.52 (9e-128) N=1860 95% CI [0.48, 0.55]	0.04 (0.3) N=876 95% CI [-0.03, 0.10]	0.60 (0.009) N=18 95% CI [0.18, 0.83]	0.53 (0.03) N=17 95% CI [0.07, 0.81]			HeLa Mitosis, Cells	0.90 (<1e-200) N=4853 95% CI [0.89, 0.90]		0.78 (<1e-200) N=1860 95% CI [0.76, 0.80]	0.50 (3e-120) N=1860 95% CI [0.47, 0.54]	0.10 (0.003) N=876 95% CI [0.03, 0.17]	0.64 (0.004) N=18 95% CI [0.25, 0.85]	0.54 (0.02) N=17 95% CI [0.09, 0.81]
	K562, Cells	0.81 (<1e-200) N=1853 95% CI [0.79, 0.83]	0.80 (<1e-200) N=1860 95% CI [0.78, 0.81]		0.54 (7e-190) N=2515 95% CI [0.51, 0.57]	-0.01 (0.9) N=409 95% CI [-0.10, 0.09]	0.80 (0.2) N=4 95% CI [-0.70, 1.00]	0.50 (0.7) N=3 95% CI [-1.00, 1.00]			K562, Cells	0.80 (<1e-200) N=1853 95% CI [0.78, 0.81]	0.78 (<1e-200) N=1860 95% CI [0.76, 0.80]		0.55 (7e-196) N=2515 95% CI [0.52, 0.57]	0.03 (0.6) N=409 95% CI [-0.07, 0.12]	0.51 (0.5) N=4 95% CI [-0.89, 0.99]	0.20 (0.9) N=3 95% CI [-1.00, nan]
	K562, Lysate	0.48 (2e-109) N=1853 95% CI [0.45, 0.52]	0.52 (9e-128) N=1860 95% CI [0.48, 0.55]	0.54 (7e-190) N=2515 95% CI [0.51, 0.57]		0.03 (0.6) N=409 95% CI [-0.07, 0.13]	-0.20 (0.8) N=4 95% CI [-0.97, 0.94]	-0.50 (0.7) N=3 95% CI [-1.00, 1.00]			K562, Lysate	0.48 (3e-109) N=1853 95% CI [0.45, 0.52]	0.50 (3e-120) N=1860 95% CI [0.47, 0.54]	0.55 (7e-196) N=2515 95% CI [0.52, 0.57]		0.07 (0.2) N=409 95% CI [-0.03, 0.16]	-0.57 (0.4) N=4 95% CI [-0.99, 0.86]	-0.76 (0.5) N=3 95% CI [-1.00, nan]
Tm_LiP	HeLa, Lysate	0.05 (0.13) N=886 95% CI [-0.01, 0.12]	0.04 (0.3) N=876 95% CI [-0.03, 0.10]	-0.01 (0.9) N=409 95% CI [-0.10, 0.09]	0.03 (0.6) N=409 95% CI [-0.07, 0.13]		-0.32 (0.5) N=7 95% CI [-0.87, 0.57]	0.09 (0.9) N=6 95% CI [-0.78, 0.84]		Tm_LiP	HeLa, Lysate	0.08 (0.02) N=886 95% CI [0.01, 0.15]	0.10 (0.003) N=876 95% CI [0.03, 0.17]	0.03 (0.6) N=409 95% CI [-0.07, 0.12]	0.07 (0.2) N=409 95% CI [-0.03, 0.16]		-0.49 (0.3) N=7 95% CI [-0.91, 0.42]	0.15 (0.8) N=6 95% CI [-0.75, 0.86]
∆G	All proteins	0.59 (0.011) N=18 95% CI [0.16, 0.83]	0.60 (0.009) N=18 95% CI [0.18, 0.83]	0.80 (0.2) N=4 95% CI [-0.70, 1.00]	-0.20 (0.8) N=4 95% CI [-0.97, 0.94]	-0.32 (0.5) N=7 95% CI [-0.87, 0.57]		0.96 (4e-27) N=47 95% CI [0.93, 0.98]		∆G, log	All proteins	0.68 (0.002) N=18 95% CI [0.31, 0.87]	0.64 (0.004) N=18 95% CI [0.25, 0.85]	0.51 (0.5) N=4 95% CI [-0.89, 0.99]	-0.57 (0.4) N=4 95% CI [-0.99, 0.86]	-0.49 (0.3) N=7 95% CI [-0.91, 0.42]		0.96 (6e-26) N=47 95% CI [0.92, 0.98]
	Monomers, 2-state, riversible	0.53 (0.03) N=17 95% CI [0.06, 0.80]	0.53 (0.03) N=17 95% CI [0.07, 0.81]	0.50 (0.7) N=3 95% CI [-1.00, 1.00]	-0.50 (0.7) N=3 95% CI [-1.00, 1.00]	0.09 (0.9) N=6 95% CI [-0.78, 0.84]	0.96 (4e-27) N=47 95% CI [0.93, 0.98]				Monomers, 2-state, riversible	0.53 (0.03) N=17 95% CI [0.07, 0.81]	0.54 (0.02) N=17 95% CI [0.09, 0.81]	0.20 (0.9) N=3 95% CI [-1.00, nan]	-0.76 (0.5) N=3 95% CI [-1.00, nan]	0.15 (0.8) N=6 95% CI [-0.75, 0.86]	0.96 (6e-26) N=47 95% CI [0.92, 0.98]

## Sheet: Table S7. raw ∆G
Species	id	id_protherm	dG	Temperature	pH	Oligomeric state	(un)folding states	Reversibility	Reference
Ecoli	b0928	AAT_ECOLI	9.96	25	7.5	1		yes	Gloss LM, Planas A, Kirsch JF
Ecoli	b0928	AAT_ECOLI	10	25	7.5	1		Unknown	J Jeffery C, M Gloss L, A Petsko G, Ringe D
Ecoli	b4150	AMPC_ECOLI	6.9	25	7	1	3	yes	Zahn R, Axmann SE, Rucknagel KP, Jaeger E, Laminet AA,
Ecoli	b4150	AMPC_ECOLI	3.11	25	7	1		Yes	Sarkar D, DasGupta C
Ecoli	b4150	AMPC_ECOLI	2.39	25	7	1		Yes	Sarkar D, DasGupta C
Ecoli	b4150	AMPC_ECOLI	5.8	25	7	1	3	no	Frech C, Wunderlich M, Glockshuber R, Schmid FX
Ecoli	b4150	AMPC_ECOLI	4.2	25	7	1	3	yes	Zahn R, Axmann SE, Rucknagel KP, Jaeger E, Laminet AA,
Ecoli	b4150	AMPC_ECOLI	6.4	25	7	1	3	yes	Zahn R, Axmann SE, Rucknagel KP, Jaeger E, Laminet AA,
Ecoli	b4150	AMPC_ECOLI	7.4	25	7	1	3	yes	Zahn R, Axmann SE, Rucknagel KP, Jaeger E, Laminet AA,
Ecoli	b4150	AMPC_ECOLI	8.7	25	7	1	3	yes	Zahn R, Axmann SE, Rucknagel KP, Jaeger E, Laminet AA,
Ecoli	b4150	AMPC_ECOLI	3	25	5.5	1	3	yes	Zahn R, Axmann SE, Rucknagel KP, Jaeger E, Laminet AA,
Ecoli	b4150	AMPC_ECOLI	2.9	25	7	1	3	no	Frech C, Wunderlich M, Glockshuber R, Schmid FX
Ecoli	b4150	AMPC_ECOLI	0.5	25	7	1	3	yes	Zahn R, Axmann SE, Rucknagel KP, Jaeger E, Laminet AA,
Ecoli	b4150	AMPC_ECOLI	14	25	6.8	1		yes	Beadle BM, McGovern SL, Patera A,Shoichet BK
Ecoli	b4150	AMPC_ECOLI	5.5	25	7	1	3	no	Frech C, Wunderlich M, Glockshuber R, Schmid FX
Ecoli	b2957	ASG2_ECOLI	11.4723	25	7.4	1		Unknown	Derst C, Henseling J, Rohm KH
Ecoli	b4236	C562_ECOLI	6.6	20	7	1		yes	Feng YQ, Sligar SG
Ecoli	b4236	C562_ECOLI	3.2	20	7	1		yes	Feng YQ, Sligar SG
Ecoli	b4142	CH10_ECOLI	5.77	23	7.8	1		yes	Seale JW, Gorovits BM, Ybarra J, Horowitz PM
Ecoli	b4142	CH10_ECOLI	0.6	25	7.8	1		yes	Higurashi T, Nosaka K, Mizobata T, Nagai J, Kawata Y
Ecoli	b4142	CH10_ECOLI	2.3	25	7.8	1		yes	Sakane I, Ikeda M, Matsumoto C, Higurashi T, Inoue K, Hongo K, Mizobata T, Kawata Y.
Ecoli	b4143	CH60_ECOLI	3.17	25	7.8	1		no	Gorovits BM, Horowitz PM
Ecoli	b4143	CH60_ECOLI	13.05	25	7.8	1		no	Gorovits BM, Horowitz PM
Ecoli	b1882	CHEY_ECOLI	5.6	25	7	1		Unknown	Sola M, Lopez-Hernandez E, Cronet P, Lacroix E, Serrano L,
Ecoli	b1882	CHEY_ECOLI	5.6	25	8	1		yes	Lopez-Hernandez E, Serrano L
Ecoli	b1882	CHEY_ECOLI	5.2	25	7	1		yes	Munoz V., Lopez E.M., Jager M. & Serrano L.
Ecoli	b0622	CRCA_ECOLI	14.3786	25	8	1		Yes	Huysmans GH, Baldwin SA, Brockwell DJ, Radford SE.
Ecoli	b3357	CRP_ECOLI	7.2	20	7.9	1		yes	Cheng X, Gonzalez ML, Lee JC
Ecoli	b3556	CSPA_ECOLI	2.4	25	7	1		yes	Reid KL, Rodriguez HM, Hillier BJ, Gregoret LM
Ecoli	b3556	CSPA_ECOLI	3	25	7	1		yes	Vu DM, Reid KL, Rodriguez HM, Gregoret LM
Ecoli	b3556	CSPA_ECOLI	3.3	25	7	1		yes	Reid KL, Rodriguez HM, Hillier BJ, Gregoret LM
Ecoli	b3556	CSPA_ECOLI	3.7	25	7	1		yes	Reid KL, Rodriguez HM, Hillier BJ, Gregoret LM
Ecoli	b3556	CSPA_ECOLI	2.6	25	7	1		yes	Reid KL, Rodriguez HM, Hillier BJ, Gregoret LM
Ecoli	b3556	CSPA_ECOLI	3.1	25	7	1		yes	Reid KL, Rodriguez HM, Hillier BJ, Gregoret LM
Ecoli	b3556	CSPA_ECOLI	3.1	25	7	1		yes	Vu DM, Reid KL, Rodriguez HM, Gregoret LM
Ecoli	b3556	CSPA_ECOLI	3.1	10	7	1		yes	Reid KL, Rodriguez HM, Hillier BJ, Gregoret LM
Ecoli	b3556	CSPA_ECOLI	3.2	25	7	1		yes	Reid KL, Rodriguez HM, Hillier BJ, Gregoret LM
Ecoli	b3556	CSPA_ECOLI	2.9	25	7	1		yes	Reid KL, Rodriguez HM, Hillier BJ, Gregoret LM
Ecoli	b3556	CSPA_ECOLI	3	25	7	1		yes	Reid KL, Rodriguez HM, Hillier BJ, Gregoret LM
Ecoli	b3556	CSPA_ECOLI	3.8	10	7	1		yes	Reid KL, Rodriguez HM, Hillier BJ, Gregoret LM
Ecoli	b3556	CSPA_ECOLI	3.3	10	7	1		yes	Reid KL, Rodriguez HM, Hillier BJ, Gregoret LM
Ecoli	b3556	CSPA_ECOLI	3	25	7	1		Unknown	Hillier BJ, Rodriguez HM, Gregoret LM
Ecoli	b3556	CSPA_ECOLI	2.8	10	7	1		yes	Reid KL, Rodriguez HM, Hillier BJ, Gregoret LM
Ecoli	b3556	CSPA_ECOLI	2.92	10	7	1		Unknown	Hillier BJ, Rodriguez HM, Gregoret LM
Ecoli	b3556	CSPA_ECOLI	2.9	10	7	1		yes	Reid KL, Rodriguez HM, Hillier BJ, Gregoret LM
Ecoli	b3287	DEF_ECOLI	4.4	20	7.5	1		Yes	Berg AK, Manokaran S, Eiler D, Kooren J, Mallik S, Srivastava DK.
Ecoli	b3863	DPO1_ECOLI	5	25	7.5	1		yes	Schoeffler AJ, Joubert AM, Peng F, Khan F, Liu CC, LiCata VJ
Ecoli	b3863	DPO1_ECOLI	4.3	25	7.5	1		yes	Schoeffler AJ, Joubert AM, Peng F, Khan F, Liu CC, LiCata VJ
Ecoli	b3860	DSBA_ECOLI	11.6	30	7	1		yes	Wunderlich M, Jaenicke R, Glockshuber R
Ecoli	b3860	DSBA_ECOLI	12	20	7	1		yes	Wunderlich M, Jaenicke R, Glockshuber R
Ecoli	b3860	DSBA_ECOLI	15.6	20	7	1		yes	Wunderlich M, Jaenicke R, Glockshuber R
Ecoli	b3860	DSBA_ECOLI	12.3	25	7.5	1		yes	Zapun A, Bardwell JC, Creighton TE
Ecoli	b3860	DSBA_ECOLI	12.9	25	7.5	1		yes	Zapun A, Cooper L, Creighton TE
Ecoli	b3860	DSBA_ECOLI	8.7	25	7.5	1		yes	Zapun A, Bardwell JC, Creighton TE
Ecoli	b3860	DSBA_ECOLI	8	30	7	1		yes	Wunderlich M, Jaenicke R, Glockshuber R
Ecoli	b0048	DYR_ECOLI	6	15	7.8	1		no	Arai M, Kataoka M, Kuwajima K, Matthews CR, Iwakura M.
Ecoli	b0048	DYR_ECOLI	6.1	15	7.8	1		yes (>95%)	Iwakura M, Jones BE, Falzone CJ, Matthews CR
Ecoli	b0048	DYR_ECOLI	6.4	15	7.8	1		no	Arai M, Kataoka M, Kuwajima K, Matthews CR, Iwakura M.
Ecoli	b0048	DYR_ECOLI	6.37	15	7.8	1		Unknown	Svensson AK, O'Neill JC Jr, Matthews CR.
Ecoli	b0048	DYR_ECOLI	5.9	15	7.8	1		yes	Garvey EP, Matthews CR
Ecoli	b0048	DYR_ECOLI	6.34	15	7	1		yes	Gekko K, Yamagami K, Kunori Y, Ichihara S, Kodama M, Iwakura M
Ecoli	b0048	DYR_ECOLI	5.9	15	7.8	1		yes	Texter FL, Spencer DB, Rosenstein R, Matthews CR
Ecoli	b0048	DYR_ECOLI	4.8	23	9.2	1		Unknown	Protasova NYu, Kireeva ML, Murzina NV, Murzin AG,
Ecoli	b0048	DYR_ECOLI	3.8	15	7.8	1	3	yes	Smith VF, Matthews CR
Ecoli	b0048	DYR_ECOLI	4.1	15	7.8	1	3	yes	Smith VF, Matthews CR
Ecoli	b0048	DYR_ECOLI	2.1	15	7.8	1	3	yes	Smith VF, Matthews CR
Ecoli	b0048	DYR_ECOLI	2.2	15	7.8	1	3	yes	Smith VF, Matthews CR
Ecoli	b0048	DYR_ECOLI	5.9	15	7.8	1		yes (>95%)	Perry KM, Onuffer JJ, Touchette NA, Herndon CS, Gittelman MS, Matthews CR,
Ecoli	b0048	DYR_ECOLI	6.37	15	7.8	1		Unknown	O'Neill JC Jr, Robert Matthews C
Ecoli	b0048	DYR_ECOLI	6.1	15	7.8	1		Unknown	Arai M, Maki K, Takahashi H, Iwakura M.
Ecoli	b0048	DYR_ECOLI	5.92	15	7.8	1		yes	Perry KM, Onuffer JJ, Gittelman MS, Barmat L, Matthews CR
Ecoli	b0048	DYR_ECOLI	6.08	15	7	1		Unknown	Ohmae E, Iriyama K, Ichihara S, Gekko K
Ecoli	b0048	DYR_ECOLI	5.42	15	7.8	1		yes	Touchette NA, Perry KM, Matthews CR
Ecoli	b0048	DYR_ECOLI	5.32	15	7.8	1		yes	Touchette NA, Perry KM, Matthews CR
Ecoli	b0048	DYR_ECOLI	6.13	15	7.8	1		yes	Touchette NA, Perry KM, Matthews CR
Ecoli	b0048	DYR_ECOLI	5.16	20	7.2	1		Unknown	Ahrweiler P.M. & Frieden C.
Ecoli	b0048	DYR_ECOLI	6.27	15	7.8	1		Unknown	Arai M, Iwakura M.
Ecoli	b0048	DYR_ECOLI	7.31	15	7.8	1		yes	Kuwajima K, Garvey EP, Finn BE, Matthews CR, Sugai S
Ecoli	b0048	DYR_ECOLI	6.08	15	7	1		yes	Gekko K, Kunori Y, Takeuchi H, Ichihara S, Kodama M
Ecoli	b0584	FEPA_ECOLI	6.46	22	7.2	1		yes	Klug CS, Su W, Liu J, Klebba PE, Feix JB
Ecoli	b0584	FEPA_ECOLI	5.96	22	7.2	1		yes	Klug CS, Su W, Liu J, Klebba PE, Feix JB
Ecoli	b3261	FIS_ECOLI	14.2	20	7.2	2		yes	Hobart SA, Ilin S, Moriarty DF, Osuna R, Colon W.
Ecoli	b3261	FIS_ECOLI	18.6	20	7.2	1		yes	Hobart SA, Meinhold DW, Osuna R, Colon W.
Ecoli	b3261	FIS_ECOLI	18	20	7.2	2		yes	Hobart SA, Ilin S, Moriarty DF, Osuna R, Colon W.
Ecoli	b3261	FIS_ECOLI	11.5	20	7.2	2		yes	Hobart SA, Ilin S, Moriarty DF, Osuna R, Colon W.
Ecoli	b3261	FIS_ECOLI	14.3	20	7.2	2		yes	Hobart SA, Ilin S, Moriarty DF, Osuna R, Colon W.
Ecoli	b3261	FIS_ECOLI	14.8	20	7.2	2		yes	Hobart SA, Ilin S, Moriarty DF, Osuna R, Colon W.
Ecoli	b3261	FIS_ECOLI	15.3	20	7.2	2		yes	Hobart SA, Ilin S, Moriarty DF, Osuna R, Colon W.
Ecoli	b3261	FIS_ECOLI	17.6	20	7.2	1		yes	Hobart SA, Meinhold DW, Osuna R, Colon W.
Ecoli	b3261	FIS_ECOLI	13.3	20	7.2	2		yes	Hobart SA, Ilin S, Moriarty DF, Osuna R, Colon W.
Ecoli	b3261	FIS_ECOLI	13.8	20	7.2	2		yes	Hobart SA, Ilin S, Moriarty DF, Osuna R, Colon W.
Ecoli	b3261	FIS_ECOLI	15.5	20	7.2	1		yes	Hobart SA, Meinhold DW, Osuna R, Colon W.
Ecoli	b3261	FIS_ECOLI	16.5	20	7.2	1		yes	Hobart SA, Meinhold DW, Osuna R, Colon W.
Ecoli	b3261	FIS_ECOLI	14.1	20	7.2	1		yes	Hobart SA, Meinhold DW, Osuna R, Colon W.
Ecoli	b3261	FIS_ECOLI	14	20	7.2	2		yes	Hobart SA, Ilin S, Moriarty DF, Osuna R, Colon W.
Ecoli	b3261	FIS_ECOLI	12.1	20	7.2	1		yes	Hobart SA, Meinhold DW, Osuna R, Colon W.
Ecoli	b3261	FIS_ECOLI	15	20	7.2	1		yes	Hobart SA, Meinhold DW, Osuna R, Colon W.
Ecoli	b3261	FIS_ECOLI	13.5	20	7.2	1		yes	Hobart SA, Meinhold DW, Osuna R, Colon W.
Ecoli	b3261	FIS_ECOLI	14.8	20	7.2	1		yes	Hobart SA, Meinhold DW, Osuna R, Colon W.
Ecoli	b3261	FIS_ECOLI	14.7	20	7.2	2		yes	Hobart SA, Ilin S, Moriarty DF, Osuna R, Colon W.
Ecoli	b0849	GLRX1_ECOLI	6.1	30	8	1		Unknown	Sandberg VA, Kren B, Fuchs JA, Woodward C
Ecoli	b0849	GLRX1_ECOLI	4.2	30	8	1		Unknown	Sandberg VA, Kren B, Fuchs JA, Woodward C
Ecoli	b2551	GLYA_ECOLI	4.1	30	7.5	1	3	Unknown	Cai K, Schirch V
Ecoli	b2551	GLYA_ECOLI	4.4	30	7.5	1	3	Unknown	Cai K, Schirch V
Ecoli	b2551	GLYA_ECOLI	7	30	7.5	2	3	Unknown	Cai K, Schirch V
Ecoli	b2551	GLYA_ECOLI	13.3	30	7.5	2	3	Unknown	Cai K, Schirch V
Ecoli	b2712	HYPF_ECOLI	6.93117	28	5.5	1		yes	Calloni G, Taddei N, Plaxco KW, Ramponi G, Stefani M, Chiti F.
Ecoli	b4226	IPYR_ECOLI	52.5813	25	7	6		no	Hansen T, Urbanke C, Leppanen VM, Goldman A, Brandenburg K, Schafer G
Ecoli	b4226	IPYR_ECOLI	56.4054	25	7	6		no	Hansen T, Urbanke C, Leppanen VM, Goldman A, Brandenburg K, Schafer G
Ecoli	b1723	K6PF2_ECOLI	2.4	20	7.8	1		Yes	Baez M, Babul J.
Ecoli	b1723	K6PF2_ECOLI	12.1	20	7.8	1		Yes	Baez M, Babul J.
Ecoli	b1723	K6PF2_ECOLI	11.9	20	7.8	1		Yes	Baez M, Babul J.
Ecoli	b1723	K6PF2_ECOLI	12.2	20	7.8	1		Yes	Baez M, Babul J.
Ecoli	b0345	LACI_ECOLI	60.4	25	7.4	4		yes	Barry JK, Matthews KS.
Ecoli	b0073	LEU3_ECOLI	14.7	27	7	2	3	yes	Motono C, Yamagishi A, Oshima T
Ecoli	b0073	LEU3_ECOLI	17.7	27	7	2	3	yes	Motono C, Yamagishi A, Oshima T
Ecoli	b4034	MALE_ECOLI	12.6	25	7.1	1		yes	Sheshadri S, Lingaraju GM, Varadarajan R
Ecoli	b4034	MALE_ECOLI	12	31	7.1	1		yes	Sheshadri S, Lingaraju GM, Varadarajan R
Ecoli	b4034	MALE_ECOLI	8.4	40	7.1	1		yes	Sheshadri S, Lingaraju GM, Varadarajan R
Ecoli	b4034	MALE_ECOLI	4.9	45	7.1	1		yes	Sheshadri S, Lingaraju GM, Varadarajan R
Ecoli	b4034	MALE_ECOLI	8.3	25	8	1		Unknown	Chang Y, Park C.
Ecoli	b4034	MALE_ECOLI	1.6	3	3	1		yes	Sheshadri S, Lingaraju GM, Varadarajan R
Ecoli	b4034	MALE_ECOLI	12.8107	25	7.6	1		yes	Diamond DL, Strobel S, Chun SY, Randall LL
Ecoli	b4034	MALE_ECOLI	2.4	9	3	1		yes	Sheshadri S, Lingaraju GM, Varadarajan R
Ecoli	b4034	MALE_ECOLI	10.9943	25	7.6	1		yes	Diamond DL, Strobel S, Chun SY, Randall LL
Ecoli	b4034	MALE_ECOLI	3.5	14	3	1		yes	Sheshadri S, Lingaraju GM, Varadarajan R
Ecoli	b4034	MALE_ECOLI	4	18	3	1		yes	Sheshadri S, Lingaraju GM, Varadarajan R
Ecoli	b4034	MALE_ECOLI	3.5	23	3	1		yes	Sheshadri S, Lingaraju GM, Varadarajan R
Ecoli	b4034	MALE_ECOLI	3.2	26	3	1		yes	Sheshadri S, Lingaraju GM, Varadarajan R
Ecoli	b4034	MALE_ECOLI	2.8	27	3	1		yes	Sheshadri S, Lingaraju GM, Varadarajan R
Ecoli	b4034	MALE_ECOLI	2.2	30	3	1		yes	Sheshadri S, Lingaraju GM, Varadarajan R
Ecoli	b4034	MALE_ECOLI	16	37	7.1	1		yes	Prajapati RS, Lingaraju GM, Bacchawat K, Surolia A, Varadarajan R
Ecoli	b4034	MALE_ECOLI	18.9	30	7.1	1		yes	Prajapati RS, Lingaraju GM, Bacchawat K, Surolia A, Varadarajan R
Ecoli	b4034	MALE_ECOLI	8.5	30	7.2	1		Yes	Beena K, Udgaonkar JB, Varadarajan R
Ecoli	b4034	MALE_ECOLI	12.2	14	7.1	1		yes	Prajapati RS, Lingaraju GM, Bacchawat K, Surolia A, Varadarajan R
Ecoli	b4034	MALE_ECOLI	9.1	10	7.2	1		Yes	Beena K, Udgaonkar JB, Varadarajan R
Ecoli	b4034	MALE_ECOLI	9.2	15	7.2	1		Yes	Beena K, Udgaonkar JB, Varadarajan R
Ecoli	b4034	MALE_ECOLI	10.4	20	7.2	1		Yes	Beena K, Udgaonkar JB, Varadarajan R
Ecoli	b4034	MALE_ECOLI	8.9	25	7.2	1		Yes	Beena K, Udgaonkar JB, Varadarajan R
Ecoli	b4034	MALE_ECOLI	9.3	20	7.2	1		Yes	Beena K, Udgaonkar JB, Varadarajan R
Ecoli	b4034	MALE_ECOLI	9.1	15	7.2	1		Yes	Beena K, Udgaonkar JB, Varadarajan R
Ecoli	b4034	MALE_ECOLI	16.9	25	7.2	1		Yes	Beena K, Udgaonkar JB, Varadarajan R
Ecoli	b4034	MALE_ECOLI	15.9	30	7.2	1		Yes	Beena K, Udgaonkar JB, Varadarajan R
Ecoli	b4034	MALE_ECOLI	15	37	7.2	1		Yes	Beena K, Udgaonkar JB, Varadarajan R
Ecoli	b4034	MALE_ECOLI	13.6	42	7.2	1		Yes	Beena K, Udgaonkar JB, Varadarajan R
Ecoli	b4034	MALE_ECOLI	7.3	15	7.2	1		No	Beena K, Udgaonkar JB, Varadarajan R
Ecoli	b4034	MALE_ECOLI	12	20	7.1	1		yes	Sheshadri S, Lingaraju GM, Varadarajan R
Ecoli	b4034	MALE_ECOLI	7.6	20	7.2	1		No	Beena K, Udgaonkar JB, Varadarajan R
Ecoli	b4034	MALE_ECOLI	7.3	25	7.2	1		No	Beena K, Udgaonkar JB, Varadarajan R
Ecoli	b4034	MALE_ECOLI	7.9	37	7.2	1		Yes	Beena K, Udgaonkar JB, Varadarajan R
Ecoli	b4034	MALE_ECOLI	6.9	30	7.2	1		No	Beena K, Udgaonkar JB, Varadarajan R
Ecoli	b4034	MALE_ECOLI	5.5	37	7.2	1		No	Beena K, Udgaonkar JB, Varadarajan R
Ecoli	b4034	MALE_ECOLI	9.2	10	7.2	1		No	Beena K, Udgaonkar JB, Varadarajan R
Ecoli	b4034	MALE_ECOLI	10.1	15	7.2	1		No	Beena K, Udgaonkar JB, Varadarajan R
Ecoli	b4034	MALE_ECOLI	10.9	20	7.2	1		No	Beena K, Udgaonkar JB, Varadarajan R
Ecoli	b4034	MALE_ECOLI	10	25	7.2	1		No	Beena K, Udgaonkar JB, Varadarajan R
Ecoli	b4034	MALE_ECOLI	10.2	30	7.2	1		No	Beena K, Udgaonkar JB, Varadarajan R
Ecoli	b4034	MALE_ECOLI	8.7	37	7.2	1		No	Beena K, Udgaonkar JB, Varadarajan R
Ecoli	b4034	MALE_ECOLI	7.3	42	7.2	1		No	Beena K, Udgaonkar JB, Varadarajan R
Ecoli	b4034	MALE_ECOLI	9.9	10	7.1	1		yes	Prajapati RS, Lingaraju GM, Bacchawat K, Surolia A, Varadarajan R
Ecoli	b4034	MALE_ECOLI	16.6	22	7.1	1		yes	Prajapati RS, Lingaraju GM, Bacchawat K, Surolia A, Varadarajan R
Ecoli	b4034	MALE_ECOLI	10.5	11	7.1	1		yes	Sheshadri S, Lingaraju GM, Varadarajan R
Ecoli	b4034	MALE_ECOLI	9.3	36	7.1	1		yes	Sheshadri S, Lingaraju GM, Varadarajan R
Ecoli	b4034	MALE_ECOLI	2.8	56	7.1	1		yes	Sheshadri S, Lingaraju GM, Varadarajan R
Ecoli	b4034	MALE_ECOLI	9.5	25	7.5	1		no (partial)	Betton J, Hofnung M
Ecoli	b4034	MALE_ECOLI	9.9	9	7.1	1		yes	Sheshadri S, Lingaraju GM, Varadarajan R
Ecoli	b4034	MALE_ECOLI	11.7	14	7.1	1		yes	Sheshadri S, Lingaraju GM, Varadarajan R
Ecoli	b4034	MALE_ECOLI	14.6	20	7.1	1		yes	Sheshadri S, Lingaraju GM, Varadarajan R
Ecoli	b4034	MALE_ECOLI	14.7	26	7.1	1		yes	Sheshadri S, Lingaraju GM, Varadarajan R
Ecoli	b4034	MALE_ECOLI	15.8	30	7.1	1		yes	Sheshadri S, Lingaraju GM, Varadarajan R
Ecoli	b4034	MALE_ECOLI	9	4	7.1	1		yes	Sheshadri S, Lingaraju GM, Varadarajan R
Ecoli	b4034	MALE_ECOLI	14.7	34	7.1	1		yes	Sheshadri S, Lingaraju GM, Varadarajan R
Ecoli	b4034	MALE_ECOLI	14.9	33	7.1	1		yes	Sheshadri S, Lingaraju GM, Varadarajan R
Ecoli	b4034	MALE_ECOLI	2.8	55	7.1	1		yes	Sheshadri S, Lingaraju GM, Varadarajan R
Ecoli	b4034	MALE_ECOLI	7.2	46	7.1	1		yes	Sheshadri S, Lingaraju GM, Varadarajan R
Ecoli	b4034	MALE_ECOLI	5.8	1	7.1	1		yes	Sheshadri S, Lingaraju GM, Varadarajan R
Ecoli	b4034	MALE_ECOLI	12.1	39	7.1	1		yes	Sheshadri S, Lingaraju GM, Varadarajan R
Ecoli	b4034	MALE_ECOLI	12.1	37	7.1	1		yes	Sheshadri S, Lingaraju GM, Varadarajan R
Ecoli	b4034	MALE_ECOLI	10.2	40	7.1	1		yes	Sheshadri S, Lingaraju GM, Varadarajan R
Ecoli	b2415	PTHP_ECOLI	4.63	0	7	1		yes (>95%)	Nicholson EM, Scholtz JM
Ecoli	b2415	PTHP_ECOLI	5.08	5	7	1		yes (>95%)	Nicholson EM, Scholtz JM
Ecoli	b2415	PTHP_ECOLI	5.31	10	7	1		yes (>95%)	Nicholson EM, Scholtz JM
Ecoli	b2415	PTHP_ECOLI	5.46	20	7	1		yes (>95%)	Nicholson EM, Scholtz JM
Ecoli	b2415	PTHP_ECOLI	5.31	25	7	1		yes (>95%)	Nicholson EM, Scholtz JM
Ecoli	b2415	PTHP_ECOLI	5	30	7	1		yes (>95%)	Nicholson EM, Scholtz JM
Ecoli	b2415	PTHP_ECOLI	4.68	35	7	1		yes (>95%)	Nicholson EM, Scholtz JM
Ecoli	b2415	PTHP_ECOLI	4.14	40	7	1		yes (>95%)	Nicholson EM, Scholtz JM
Ecoli	b2415	PTHP_ECOLI	3.37	45	7	1		yes (>95%)	Nicholson EM, Scholtz JM
Ecoli	b2415	PTHP_ECOLI	2.42	50	7	1		yes (>95%)	Nicholson EM, Scholtz JM
Ecoli	b2415	PTHP_ECOLI	5.41	15	7	1		yes (>95%)	Nicholson EM, Scholtz JM
Ecoli	b2415	PTHP_ECOLI	4.94742	30	7	1		yes	Hammen PK, Scholtz JM, Anderson JW, Waygood EB, Klevit RE
Ecoli	b1817	PTNAB_ECOLI	10.53	22	7.4	1		yes	Markovic-Housley Z, Stolz B, Lanz R, Erni B
Ecoli	b3751	RBSB_ECOLI	5.1	25	7.7	1		yes	Teschke CM, Kim J, Song T, Park S, Park C, Randall LL
Ecoli	b4203	RL9_ECOLI	1.98	10	5.45	1		Unknown	Sato S, Xiang S, Raleigh DP
Ecoli	b0214	RNH_ECOLI	10.2	25	5.1	1		Unknown	Chamberlain AK, Handel TM, Marqusee S
Ecoli	b0214	RNH_ECOLI	9.3	25	5.1	1		Unknown	Chamberlain AK, Handel TM, Marqusee S
Ecoli	b0214	RNH_ECOLI	11.1	25	5.1	1		Unknown	Chamberlain AK, Handel TM, Marqusee S
Ecoli	b0214	RNH_ECOLI	10.9	25	5.1	1		Unknown	Chamberlain AK, Handel TM, Marqusee S
Ecoli	b0214	RNH_ECOLI	10.5	25	5.1	1		Unknown	Chamberlain AK, Handel TM, Marqusee S
Ecoli	b0214	RNH_ECOLI	9	25	5.1	1		Unknown	Chamberlain AK, Handel TM, Marqusee S
Ecoli	b0214	RNH_ECOLI	10	25	5.1	1		Unknown	Chamberlain AK, Handel TM, Marqusee S
Ecoli	b0214	RNH_ECOLI	9.1	25	5.1	1		Unknown	Chamberlain AK, Handel TM, Marqusee S
Ecoli	b0214	RNH_ECOLI	8.3	25	5.1	1		Unknown	Chamberlain AK, Handel TM, Marqusee S
Ecoli	b0214	RNH_ECOLI	6.9	25	5.1	1		Unknown	Chamberlain AK, Handel TM, Marqusee S
Ecoli	b0214	RNH_ECOLI	8.6	25	5.1	1		Unknown	Chamberlain AK, Handel TM, Marqusee S
Ecoli	b0214	RNH_ECOLI	9.9	25	5.1	1		Unknown	Chamberlain AK, Handel TM, Marqusee S
Ecoli	b0214	RNH_ECOLI	8.9	25	5.1	1		Unknown	Chamberlain AK, Handel TM, Marqusee S
Ecoli	b0214	RNH_ECOLI	9.8	25	5.1	1		Unknown	Chamberlain AK, Handel TM, Marqusee S
Ecoli	b0214	RNH_ECOLI	7.8	25	5.1	1		Unknown	Chamberlain AK, Handel TM, Marqusee S
Ecoli	b0214	RNH_ECOLI	6.5	25	5.1	1		Unknown	Chamberlain AK, Handel TM, Marqusee S
Ecoli	b0214	RNH_ECOLI	9.81	25	5.5	1		yes	Kimura S., Oda Y., Nakai T., Katayanagi K., Kitakuni E.,
Ecoli	b0214	RNH_ECOLI	9.26	25	5.5	1		yes	Kanaya S., Katayanagi K., Morikawa K., Inoue H., Ohtsuka E. &
Ecoli	b0214	RNH_ECOLI	8.49	25	8.2	1		yes	Kanaya S, Oobatake M, Nakamura H, Ikehara M
Ecoli	b0214	RNH_ECOLI	9.15	25	5.5	1		yes	Kimura S., Nakamura H., Hashimoto T., Oobatake M. & Kanaya S.
Ecoli	b0214	RNH_ECOLI	7.6	25	5.5	1		yes	Robic S, Berger JM, Marqusee S
Ecoli	b0214	RNH_ECOLI	9.7	25	5.5	1		yes	Robic S, Berger JM, Marqusee S
Ecoli	b0214	RNH_ECOLI	9.47	25	5.5	1		no	Yamasaki K, Ogasahara K, Yutani K, Oobatake M, Kanaya S
Ecoli	b0214	RNH_ECOLI	10.1	25	5.1	1		Unknown	Chamberlain AK, Handel TM, Marqusee S
Ecoli	b0214	RNH_ECOLI	9.2	25	5.1	1		Unknown	Chamberlain AK, Handel TM, Marqusee S
Ecoli	b0214	RNH_ECOLI	10.7	25	5.1	1		Unknown	Chamberlain AK, Handel TM, Marqusee S
Ecoli	b0214	RNH_ECOLI	7.4	25	5.1	1		Unknown	Chamberlain AK, Handel TM, Marqusee S
Ecoli	b0214	RNH_ECOLI	3.95	25	8	1		yes	Keck JL, Marqusee S
Ecoli	b0214	RNH_ECOLI	9.21	25	5.5	1		yes	Kanaya S, Oobatake M, Nakamura H, Ikehara M
Ecoli	b0214	RNH_ECOLI	7.3	25	5.1	1		Unknown	Chamberlain AK, Handel TM, Marqusee S
Ecoli	b0214	RNH_ECOLI	7.6	25	5.1	1		Unknown	Chamberlain AK, Handel TM, Marqusee S
Ecoli	b0214	RNH_ECOLI	7	25	5.1	1		Unknown	Chamberlain AK, Handel TM, Marqusee S
Ecoli	b0214	RNH_ECOLI	7.7	25	5.1	1		Unknown	Chamberlain AK, Handel TM, Marqusee S
Ecoli	b0214	RNH_ECOLI	8.4	25	5.1	1		Unknown	Chamberlain AK, Handel TM, Marqusee S
Ecoli	b0214	RNH_ECOLI	7.5	25	5.1	1		Unknown	Chamberlain AK, Handel TM, Marqusee S
Ecoli	b0214	RNH_ECOLI	8	25	5.1	1		Unknown	Chamberlain AK, Handel TM, Marqusee S
Ecoli	b0214	RNH_ECOLI	7.2	25	5.1	1		Unknown	Chamberlain AK, Handel TM, Marqusee S
Ecoli	b0214	RNH_ECOLI	6.7	25	5.1	1		Unknown	Chamberlain AK, Handel TM, Marqusee S
Ecoli	b3781	THIO_ECOLI	8.6	25	7	1		yes	Santoro MM, Bolen DW
Ecoli	b3781	THIO_ECOLI	8.8	25	8	2		Unknown	Langsetmo K, Fuchs JA, Woodward C
Ecoli	b3781	THIO_ECOLI	8.6	25	8.5	2		Unknown	Langsetmo K, Fuchs JA, Woodward C
Ecoli	b3781	THIO_ECOLI	8.6	25	9	2		Unknown	Langsetmo K, Fuchs JA, Woodward C
Ecoli	b3781	THIO_ECOLI	9	25	7	1		Unknown	Bolon DN, Mayo SL
Ecoli	b3781	THIO_ECOLI	7.9	25	7	1		Unknown	Louis JM, Georgescu RE, Tasayco ML, Tcherkasskaya O, Gronenborn AM
Ecoli	b3781	THIO_ECOLI	7.8	25	7	1		yes	Santoro MM, Bolen DW
Ecoli	b3781	THIO_ECOLI	9.5	25	7	2		Unknown	Langsetmo K, Fuchs JA, Woodward C
Ecoli	b3781	THIO_ECOLI	9	25	7.5	2		Unknown	Langsetmo K, Fuchs JA, Woodward C
Ecoli	b3781	THIO_ECOLI	8.9	25	7	2		Unknown	Kelley RF, Richards FM
Ecoli	b3781	THIO_ECOLI	8.7	25	7	2		yes	Kelley RF, Shalongo W, Jagannadham MV, Stellwagen E
Ecoli	b3781	THIO_ECOLI	10	25	6.5	2		Unknown	Langsetmo K, Fuchs JA, Woodward C
Ecoli	b3781	THIO_ECOLI	8.6	25	7	2		yes	Kelley RF, Shalongo W, Jagannadham MV, Stellwagen E
Ecoli	b3781	THIO_ECOLI	6.2	25	7	2		yes	Kelley RF, Shalongo W, Jagannadham MV, Stellwagen E
Ecoli	b3781	THIO_ECOLI	8.1	23	8.7	2		yes	Lin TY, Kim PS
Ecoli	b3781	THIO_ECOLI	5	23	8.7	2		yes	Lin TY, Kim PS
Ecoli	b3781	THIO_ECOLI	10.6	25	6	2		Unknown	Langsetmo K, Fuchs JA, Woodward C
Ecoli	b3781	THIO_ECOLI	9.6	25	7	1		Unknown	Bhutani N, Udgaonkar JB.
Ecoli	b1260	TRPA_ECOLI	4	25	7.8	1	3	yes (>90%)	Stackhouse TM, Onuffer JJ, Matthews CR, Ahmed SA, Miles EW
Ecoli	b1260	TRPA_ECOLI	6.1	25	7.8	1	3	yes (>90%)	Stackhouse TM, Onuffer JJ, Matthews CR, Ahmed SA, Miles EW
Ecoli	b1260	TRPA_ECOLI	4.8	25	7.8	1	3	yes (>90%)	Stackhouse TM, Onuffer JJ, Matthews CR, Ahmed SA, Miles EW
Ecoli	b1260	TRPA_ECOLI	3.9	25	7.8	1	3	yes (>90%)	Stackhouse TM, Onuffer JJ, Matthews CR, Ahmed SA, Miles EW
Ecoli	b1260	TRPA_ECOLI	3.7	25	7.8	1	3	yes (>90%)	Stackhouse TM, Onuffer JJ, Matthews CR, Ahmed SA, Miles EW
Ecoli	b1260	TRPA_ECOLI	5	25	7.8	1	3	yes (>90%)	Stackhouse TM, Onuffer JJ, Matthews CR, Ahmed SA, Miles EW
Ecoli	b1260	TRPA_ECOLI	5.7	25	7.8	1	3	yes (>90%)	Stackhouse TM, Onuffer JJ, Matthews CR, Ahmed SA, Miles EW
Ecoli	b1260	TRPA_ECOLI	5.4	25	7.8	1	3	yes (>90%)	Stackhouse TM, Onuffer JJ, Matthews CR, Ahmed SA, Miles EW
Ecoli	b1260	TRPA_ECOLI	6.8	25	7.8	2	3	Unknown	Saab-Rincon G, Froebe CL, Matthews CR
Ecoli	b1260	TRPA_ECOLI	6.2	25	7.8	1	3	yes (>90%)	Stackhouse TM, Onuffer JJ, Matthews CR, Ahmed SA, Miles EW
Ecoli	b1260	TRPA_ECOLI	5.1	25	7.8	2	3	Unknown	Saab-Rincon G, Froebe CL, Matthews CR
Ecoli	b1260	TRPA_ECOLI	6.4	25	7.8	1	3	yes (>90%)	Stackhouse TM, Onuffer JJ, Matthews CR, Ahmed SA, Miles EW
Ecoli	b1260	TRPA_ECOLI	6.3	25	7.8	1	3	yes (>90%)	Stackhouse TM, Onuffer JJ, Matthews CR, Ahmed SA, Miles EW
Ecoli	b1260	TRPA_ECOLI	4.5	25	7.8	1	3	Unknown	Gualfetti PJ, Bilsel O, Matthews CR
Ecoli	b1260	TRPA_ECOLI	5.7	25	7.8	1	3	yes (>90%)	Beasty AM, Hurle MR, Manz JT, Stackhouse T, Onuffer JJ, Matthews CR
Ecoli	b1260	TRPA_ECOLI	5.7	25	7.8	1		Unknown	Tweedy NB, Hurle MR, Chrunyk BA, Matthews CR
Ecoli	b1260	TRPA_ECOLI	5	25	7.8	1		Unknown	Tweedy NB, Hurle MR, Chrunyk BA, Matthews CR
Ecoli	b1260	TRPA_ECOLI	5	4	7.8	1		Unknown	Tweedy NB, Hurle MR, Chrunyk BA, Matthews CR
Ecoli	b1260	TRPA_ECOLI	6	4	7.8	1		Unknown	Tweedy NB, Hurle MR, Chrunyk BA, Matthews CR
Ecoli	b1260	TRPA_ECOLI	4.14	25	7.8	1	2	Unknown	Zitzewitz JA, Matthews CR.
Ecoli	b1260	TRPA_ECOLI	4.31	25	7.8	1	2	Unknown	Zitzewitz JA, Matthews CR.
Ecoli	b1260	TRPA_ECOLI	3.96	25	7.8	1	2	Unknown	Zitzewitz JA, Matthews CR.
Ecoli	b1260	TRPA_ECOLI	3.97	25	7.8	1	2	Unknown	Zitzewitz JA, Matthews CR.
Ecoli	b1260	TRPA_ECOLI	4.08	25	7.8	1	2	Unknown	Zitzewitz JA, Matthews CR.
Ecoli	b1260	TRPA_ECOLI	4.16	25	7.8	1	2	Unknown	Zitzewitz JA, Matthews CR.
Ecoli	b1260	TRPA_ECOLI	4.72	25	7.8	1	3	Unknown	Wu Y, Vadrevu R, Yang X, Matthews CR.
Ecoli	b1260	TRPA_ECOLI	6.13	25	7.8	1	3	Unknown	Wu Y, Vadrevu R, Yang X, Matthews CR.
Ecoli	b1260	TRPA_ECOLI	4.72	25	7.8	1	3	Unknown	Wu Y, Matthews CR.
Ecoli	b1260	TRPA_ECOLI	6.13	25	7.8	1	3	Unknown	Wu Y, Matthews CR.
Ecoli	b1260	TRPA_ECOLI	5	25	7.8	1	3	yes (>90%)	Beasty AM, Hurle MR, Manz JT, Stackhouse T, Onuffer JJ, Matthews CR
Ecoli	b1260	TRPA_ECOLI	8.8	25.8	7	1		yes	Yutani K, Ogasahara K, Suzuki M, Sugino Y
Ecoli	b1260	TRPA_ECOLI	6.2	25	7.8	2	3	Unknown	Saab-Rincon G, Froebe CL, Matthews CR
Ecoli	b1260	TRPA_ECOLI	5.5	10	7.8	2		yes	Saab-Rincon G, Gualfetti PJ, Matthews CR
Ecoli	b1260	TRPA_ECOLI	7.9	25	7.8	1	3	Unknown	Bilsel O, Zitzewitz JA, Bowers KE, Matthews CR.
Ecoli	b1260	TRPA_ECOLI	5.3	25	7.8	2	4	Unknown	Gualfetti PJ, Iwakura M, Lee JC, Kihara H, Bilsel O, Zitzewitz JA,
Ecoli	b1260	TRPA_ECOLI	4.5	25	7.8	2	4	Unknown	Gualfetti PJ, Iwakura M, Lee JC, Kihara H, Bilsel O, Zitzewitz JA,
Ecoli	b1260	TRPA_ECOLI	4.9	25	7.8	2	4	Unknown	Gualfetti PJ, Iwakura M, Lee JC, Kihara H, Bilsel O, Zitzewitz JA,
Ecoli	b1260	TRPA_ECOLI	3.1	25	7.8	2	4	Unknown	Gualfetti PJ, Iwakura M, Lee JC, Kihara H, Bilsel O, Zitzewitz JA,
Ecoli	b1260	TRPA_ECOLI	5	25	7.8	2	4	Unknown	Gualfetti PJ, Iwakura M, Lee JC, Kihara H, Bilsel O, Zitzewitz JA,
Ecoli	b1260	TRPA_ECOLI	5.2	25	5.5	1		yes	Yutani K., Ogasahara K., Kimura A. & Sugino Y.
Ecoli	b1260	TRPA_ECOLI	3.71	25	7.8	1		yes(>90%)	Zitzewitz JA, Gualfetti PJ, Perkons IA, Wasta SA, Matthews CR
Ecoli	b1260	TRPA_ECOLI	3.6	25	7.8	1		yes(>90%)	Zitzewitz JA, Gualfetti PJ, Perkons IA, Wasta SA, Matthews CR
Ecoli	b1260	TRPA_ECOLI	4.05	25	7.8	1		yes(>90%)	Zitzewitz JA, Gualfetti PJ, Perkons IA, Wasta SA, Matthews CR
Ecoli	b1260	TRPA_ECOLI	2.48	25	7.8	1		yes(>90%)	Zitzewitz JA, Gualfetti PJ, Perkons IA, Wasta SA, Matthews CR
Ecoli	b1260	TRPA_ECOLI	2.41	25	7.8	1		yes(>90%)	Zitzewitz JA, Gualfetti PJ, Perkons IA, Wasta SA, Matthews CR
Ecoli	b1260	TRPA_ECOLI	2.31	25	7.8	1		yes(>90%)	Zitzewitz JA, Gualfetti PJ, Perkons IA, Wasta SA, Matthews CR
Ecoli	b1260	TRPA_ECOLI	5.27	25	7.8	1		yes(>90%)	Zitzewitz JA, Gualfetti PJ, Perkons IA, Wasta SA, Matthews CR
Ecoli	b1260	TRPA_ECOLI	4.8	25	7.8	1		yes(>90%)	Zitzewitz JA, Gualfetti PJ, Perkons IA, Wasta SA, Matthews CR
Ecoli	b1260	TRPA_ECOLI	7.7	25	7.8	1		yes(>90%)	Zitzewitz JA, Gualfetti PJ, Perkons IA, Wasta SA, Matthews CR
Ecoli	b1260	TRPA_ECOLI	4.3	25	7.8	1		yes(>90%)	Zitzewitz JA, Gualfetti PJ, Perkons IA, Wasta SA, Matthews CR
Ecoli	b1260	TRPA_ECOLI	4.2	25	7.8	1		yes(>90%)	Zitzewitz JA, Gualfetti PJ, Perkons IA, Wasta SA, Matthews CR
Ecoli	b1260	TRPA_ECOLI	3.5	25	7.8	1		yes(>90%)	Zitzewitz JA, Gualfetti PJ, Perkons IA, Wasta SA, Matthews CR
Ecoli	b1260	TRPA_ECOLI	2.1	25	7.8	1		yes(>90%)	Zitzewitz JA, Gualfetti PJ, Perkons IA, Wasta SA, Matthews CR
Ecoli	b1260	TRPA_ECOLI	6	25	7.8	1	3	Unknown	Gualfetti PJ, Bilsel O, Matthews CR
Ecoli	b1260	TRPA_ECOLI	6.6	25	7.8	1	3	Unknown	Gualfetti PJ, Bilsel O, Matthews CR
Ecoli	b1260	TRPA_ECOLI	5.7	25	7.8	2	4	Unknown	Gualfetti PJ, Iwakura M, Lee JC, Kihara H, Bilsel O, Zitzewitz JA,
Ecoli	b1260	TRPA_ECOLI	5.4	25	7.8	1	3	Unknown	Bilsel O, Zitzewitz JA, Bowers KE, Matthews CR.
Ecoli	b1260	TRPA_ECOLI	6	25	7.8	2	4	Unknown	Gualfetti PJ, Iwakura M, Lee JC, Kihara H, Bilsel O, Zitzewitz JA,
Ecoli	b1260	TRPA_ECOLI	5.2	23	7.8	2	3	yes	Choi SG, O'Donnell SE, Sarken KD, Hardman JK
Ecoli	b1260	TRPA_ECOLI	5.91	25	7.8	1		Unknown	Bilsel O, Zitzewitz JA, Bowers KE, Matthews CR.
Ecoli	b1260	TRPA_ECOLI	4.6	25	7.8	2	3	Unknown	Saab-Rincon G, Froebe CL, Matthews CR
Ecoli	b1260	TRPA_ECOLI	8.8	25	7	1		yes	Yutani K., Ogasahara K., Kimura A. & Sugino Y.
Ecoli	b1260	TRPA_ECOLI	4.4	25	7.8	1	3	Unknown	Gualfetti PJ, Bilsel O, Matthews CR
Ecoli	b1260	TRPA_ECOLI	4.9	25	7.8	1	3	Unknown	Gualfetti PJ, Bilsel O, Matthews CR
Ecoli	b1260	TRPA_ECOLI	9.3	25	7	2		yes	Yutani K, Sato T, Ogasahara K, Miles EW
Ecoli	b1260	TRPA_ECOLI	4.9	25	9	1		yes	Yutani K., Ogasahara K., Kimura A. & Sugino Y.
Ecoli	b1260	TRPA_ECOLI	4	25	7	1	3	yes	Ogasahara K, Yutani K
Ecoli	b1260	TRPA_ECOLI	4.6	25	7	1	3	yes	Yutani K., Hayashi S., Sugisaki Y. & Ogasahara K.
Ecoli	b1260	TRPA_ECOLI	8.8	25	7	1		yes	Yutani K., Hayashi S., Sugisaki Y. & Ogasahara K.
Ecoli	b1260	TRPA_ECOLI	4.23	25	7	1	3	yes	Ogasahara K, Yutani K
Ecoli	b1260	TRPA_ECOLI	8.8	25	7	1		yes	Yutani K, Ogasahara K, Tsujita T, Sugino Y
Ecoli	b1260	TRPA_ECOLI	8.21	25	7	1		yes	Ogasahara K, Yutani K
Ecoli	b1260	TRPA_ECOLI	8.2	25	7.8	2		yes	Saab-Rincon G, Gualfetti PJ, Matthews CR
Ecoli	b1260	TRPA_ECOLI	7.5	20	7.8	2		yes	Saab-Rincon G, Gualfetti PJ, Matthews CR
Ecoli	b1260	TRPA_ECOLI	6.1	15	7.8	2		yes	Saab-Rincon G, Gualfetti PJ, Matthews CR
Ecoli	b1260	TRPA_ECOLI	4.6	25	7.8	1	3	Unknown	Gualfetti PJ, Bilsel O, Matthews CR
Ecoli	b1260	TRPA_ECOLI	4.8	5	7.8	2		yes	Saab-Rincon G, Gualfetti PJ, Matthews CR
Ecoli	b1260	TRPA_ECOLI	4.2	25	7	1	3	yes	Yutani K., Hayashi S., Sugisaki Y. & Ogasahara K.
Ecoli	b1260	TRPA_ECOLI	6.4	23	7.8	2	3	yes	Choi SG, O'Donnell SE, Sarken KD, Hardman JK
Ecoli	b1260	TRPA_ECOLI	4.9	25	9	1		yes	Yutani K, Ogasahara K, Tsujita T, Sugino Y
Ecoli	b4393	TRPR_ECOLI	23.2	25	7.6	1		yes	Gittelman MS, Matthews CR
Ecoli	b4393	TRPR_ECOLI	21	25	7	2		yes	Eftink MR, Helton KJ, Beavers A, Ramsay GD
Ecoli	b4393	TRPR_ECOLI	22.4	25	7.6	2		yes	Mann CJ, Matthews CR
Ecoli	b4393	TRPR_ECOLI	19.2	4	7.6	2		Unknown	Fernando T, Royer CA
Human	ENSG00000229314	A1AG_HUMAN	5.1	20	5	1		yes	Rojo-Dominguez A, Zubillaga-Luna R, Hernandez-Arana A
Human	ENSG00000197249	A1AT_HUMAN	4.7	25	7.8	1	3	yes	Tew DJ, Bottomley SP
Human	ENSG00000197249	A1AT_HUMAN	3.2	25	7.8	1	3	yes	Cabrita LD, Whisstock JC, Bottomley SP.
Human	ENSG00000197249	A1AT_HUMAN	2.9	25	7.8	1	3	yes	Cabrita LD, Whisstock JC, Bottomley SP.
Human	ENSG00000197249	A1AT_HUMAN	4.8	25	7.8	1	3	yes	Cabrita LD, Whisstock JC, Bottomley SP.
Human	ENSG00000197249	A1AT_HUMAN	1.6	25	7.8	1	3	yes	Tew DJ, Bottomley SP
Human	ENSG00000197249	A1AT_HUMAN	3.7	25	7.8	1	3	yes	Tew DJ, Bottomley SP
Human	ENSG00000197249	A1AT_HUMAN	5.2	25	7.8	1	3	yes	Tew DJ, Bottomley SP
Human	ENSG00000197249	A1AT_HUMAN	6.1	25	7.8	1	3	yes	Tew DJ, Bottomley SP
Human	ENSG00000197249	A1AT_HUMAN	2.1	25	7.8	1	3	yes	Cabrita LD, Whisstock JC, Bottomley SP.
Human	ENSG00000197249	A1AT_HUMAN	2.2	25	7.8	1	2	yes	Cabrita LD, Whisstock JC, Bottomley SP.
Human	ENSG00000119640	ACYO_HUMAN	4.61281	20	5.5	1		yes	Taddei N, Chiti F, Paoli P, Fiaschi T, Bucciantini M, Stefani M, Dobson CM,
Human	ENSG00000119640	ACYO_HUMAN	4.82792	5	5.5	1		yes	Taddei N, Chiti F, Paoli P, Fiaschi T, Bucciantini M, Stefani M, Dobson CM,
Human	ENSG00000119640	ACYO_HUMAN	4.80402	10	5.5	1		yes	Taddei N, Chiti F, Paoli P, Fiaschi T, Bucciantini M, Stefani M, Dobson CM,
Human	ENSG00000119640	ACYO_HUMAN	4.78011	15	5.5	1		yes	Taddei N, Chiti F, Paoli P, Fiaschi T, Bucciantini M, Stefani M, Dobson CM,
Human	ENSG00000119640	ACYO_HUMAN	4.3738	25	5.5	1		yes	Taddei N, Chiti F, Paoli P, Fiaschi T, Bucciantini M, Stefani M, Dobson CM,
Human	ENSG00000119640	ACYO_HUMAN	3.70459	30	5.5	1		yes	Taddei N, Chiti F, Paoli P, Fiaschi T, Bucciantini M, Stefani M, Dobson CM,
Human	ENSG00000119640	ACYO_HUMAN	3.10707	35	5.5	1		yes	Taddei N, Chiti F, Paoli P, Fiaschi T, Bucciantini M, Stefani M, Dobson CM,
Human	ENSG00000119640	ACYO_HUMAN	2.29446	40	5.5	1		yes	Taddei N, Chiti F, Paoli P, Fiaschi T, Bucciantini M, Stefani M, Dobson CM,
Human	ENSG00000119640	ACYO_HUMAN	5.09082	28	5.5	1		Unknown	Chiti F, Taddei N, White PM, Bucciantini M, Magherini F,
Human	ENSG00000163631	ALBU_HUMAN	3.5	20	5.3	1		yes	Farruggia B, Pico GA
Human	ENSG00000163631	ALBU_HUMAN	4.1	20	7.4	1		yes	Farruggia B, Pico GA
Human	ENSG00000163631	ALBU_HUMAN	1.1	20	9.9	1		yes	Farruggia B, Pico GA
Human	ENSG00000163631	ALBU_HUMAN	3.6	20	5.3	1		yes	Farruggia B, Pico GA
Human	ENSG00000163631	ALBU_HUMAN	3.4	20	7.4	1		yes	Farruggia B, Pico GA
Human	ENSG00000163631	ALBU_HUMAN	2.72467	38	7	1		Yes	Fanali G, Ascenzi P, Fasano M.
Human	ENSG00000163631	ALBU_HUMAN	3.58509	38	7	1		Yes	Fanali G, Ascenzi P, Fasano M.
Human	ENSG00000163631	ALBU_HUMAN	2.17495	48	7	1		Yes	Fanali G, Ascenzi P, Fasano M.
Human	ENSG00000163631	ALBU_HUMAN	1.43403	38	9	1		Yes	Fanali G, Ascenzi P, Fasano M.
Human	ENSG00000163631	ALBU_HUMAN	3.60899	38	4	1		Yes	Fanali G, Ascenzi P, Fasano M.
Human	ENSG00000163631	ALBU_HUMAN	3.13098	25	7	1		Yes	Fanali G, Ascenzi P, Fasano M.
Human	ENSG00000163631	ALBU_HUMAN	2.07935	25	9	1		Yes	Fanali G, Ascenzi P, Fasano M.
Human	ENSG00000163631	ALBU_HUMAN	1.29063	48	9	1		Yes	Fanali G, Ascenzi P, Fasano M.
Human	ENSG00000163631	ALBU_HUMAN	4.0631	25	4	1		Yes	Fanali G, Ascenzi P, Fasano M.
Human	ENSG00000163631	ALBU_HUMAN	4.0153	25	7	1		Yes	Fanali G, Ascenzi P, Fasano M.
Human	ENSG00000163631	ALBU_HUMAN	3.4	25	7	1	3	yes	Muzammil S, Kumar K, Tayyab S
Human	ENSG00000163631	ALBU_HUMAN	3.49	25	7	1	3	yes	Muzammil S, Kumar Y, Tayyab S
Human	ENSG00000163631	ALBU_HUMAN	2.65296	48	4	1		Yes	Fanali G, Ascenzi P, Fasano M.
Human	ENSG00000163631	ALBU_HUMAN	2.79637	48	7	1		Yes	Fanali G, Ascenzi P, Fasano M.
Human	ENSG00000163631	ALBU_HUMAN	1.4	25	7	1	3	yes	Muzammil S, Kumar K, Tayyab S
Human	ENSG00000163631	ALBU_HUMAN	1	20	9.9	1		yes	Farruggia B, Pico GA
Human	ENSG00000164111	ANX5_HUMAN	2.48566	20	8	1		yes	Vogl T, Jatzke C, Hinz HJ, Benz J, Huber R
Human	ENSG00000118137	APA1_HUMAN	2.3	25	7.4	1		yes	Gorshkova IN, Liadaki K, Gursky O, Atkinson D, Zannis VI
Human	ENSG00000118137	APA1_HUMAN	4.1	25	7.4	1		Yes	Gorshkova IN, Liu T, Kan HY, Chroni A, Zannis VI, Atkinson D.
Human	ENSG00000118137	APA1_HUMAN	3	25	7.4	1		Yes	Gorshkova IN, Liu T, Kan HY, Chroni A, Zannis VI, Atkinson D.
Human	ENSG00000118137	APA1_HUMAN	2.5	25	7.4	1		Yes	Gorshkova IN, Liu T, Kan HY, Chroni A, Zannis VI, Atkinson D.
Human	ENSG00000118137	APA1_HUMAN	4	25	7.4	1		YES	Gorshkova IN, Liu T, Zannis VI, Atkinson D.
Human	ENSG00000118137	APA1_HUMAN	2.5	25	7.4	1		YES	Gorshkova IN, Liu T, Zannis VI, Atkinson D.
Human	ENSG00000153107	APC1_HUMAN	2.8	0	7.5	1	2	No	Gursky O, Atkinson D.
Human	ENSG00000153107	APC1_HUMAN	1.8	25	7.5	1	2	No	Gursky O, Atkinson D.
Human	ENSG00000138376	BARD1_HUMAN	2.5	20	7.5	1		Unknown	Thanassoulas A, Nomikos M, Theodoridou M, Yannoukakos D, Mastellos D, Nounesis G.
Human	ENSG00000138376	BARD1_HUMAN	5.1	10	9	1	3	Unknown	Thanassoulas A, Nomikos M, Theodoridou M, Yannoukakos D, Mastellos D, Nounesis G.
Human	ENSG00000138376	BARD1_HUMAN	1.9	10	9	1	3	Unknown	Thanassoulas A, Nomikos M, Theodoridou M, Yannoukakos D, Mastellos D, Nounesis G.
Human	ENSG00000138376	BARD1_HUMAN	2.5	20	9	1		Unknown	Thanassoulas A, Nomikos M, Theodoridou M, Yannoukakos D, Mastellos D, Nounesis G.
Human	ENSG00000104267	CAH2_HUMAN	5.8	23	7.5	1	3	Unknown	Martensson LG, Jonsson BH, Freskgard PO, Kihlgren A,
Human	ENSG00000104267	CAH2_HUMAN	7.7	23	7.5	1	3	Unknown	Aronsson G, Martensson LG, Carlsson U, Jonsson BH
Human	ENSG00000104267	CAH2_HUMAN	9.3	23	7.5	1	3	Unknown	Aronsson G, Martensson LG, Carlsson U, Jonsson BH
Human	ENSG00000104267	CAH2_HUMAN	7.1	23	7.5	1	3	Unknown	Tweedy NB, Nair SK, Paterno SA, Fierke CA, Christianson DW
Human	ENSG00000104267	CAH2_HUMAN	8.3	23	7.5	1	3	Unknown	Tweedy NB, Nair SK, Paterno SA, Fierke CA, Christianson DW
Human	ENSG00000104267	CAH2_HUMAN	8.4	23	7.5	1		Unknown	Tweedy NB, Nair SK, Paterno SA, Fierke CA, Christianson DW
Human	ENSG00000104267	CAH2_HUMAN	7.6	23	7.5	1	3	Unknown	Martensson LG, Jonsson BH, Freskgard PO, Kihlgren A,
Human	ENSG00000109861	CATC_HUMAN	7.6	25	7	1		yes	Cigic B, Dahl SW, Pain RH
Human	ENSG00000005339	CBP_HUMAN	3.4	25	6	1		yes	Wei Y, Horng JC, Vendel AC, Raleigh DP, Lumb KJ.
Human	ENSG00000147889	CD2A1_HUMAN	2.7	25	7.5	1		no	Venkataramani RN, MacLachlan TK, Chai X, El-Deiry WS, Marmorstein R.
Human	ENSG00000147889	CDN2_HUMAN	3.34	20	8.5	1		yes	Cammett TJ, Luo L, Peng ZY.
Human	ENSG00000173207	CKS1_HUMAN	4.14	10	7.5	1		Unknown	Seeliger MA, Breward SE, Itzhaki LS.
Human	ENSG00000182871	COIA1_HUMAN	8.0999	20	7.4	1		Unknown	Han Q, Fu Y, Zhou H, He Y, Luo Y.
Human	ENSG00000182871	COIA1_HUMAN	9.76099	20	7.4	1		Unknown	Han Q, Fu Y, Zhou H, He Y, Luo Y.
Human	ENSG00000182871	COIA1_HUMAN	4.44073	37	7.4	1		Unknown	Han Q, Fu Y, Zhou H, He Y, Luo Y.
Human	ENSG00000182871	COIA1_HUMAN	5.72419	37	7.4	1		Unknown	Han Q, Fu Y, Zhou H, He Y, Luo Y.
Human	ENSG00000182871	COIA1_HUMAN	4.62954	37	7.4	1		Unknown	Han Q, Fu Y, Zhou H, He Y, Luo Y.
Human	ENSG00000182871	COIA1_HUMAN	5.9369	20	7.4	1		Unknown	Han Q, Fu Y, Zhou H, He Y, Luo Y.
Human	ENSG00000182871	COIA1_HUMAN	7.2825	20	7.4	1		Unknown	Han Q, Fu Y, Zhou H, He Y, Luo Y.
Human	ENSG00000158516	CPB2_HUMAN	4.07	25	7	1		yes	Villegas V, Azuaga A, Catasus L, Reverter D,
Human	ENSG00000203710	CR1_HUMAN	4.66061	25	7.4	1		Unknown	Clark NS, Dodd I, Mossakowska DE, Smith RA, Gore MG.
Human	ENSG00000203710	CR1_HUMAN	4.75621	25	7.4	1		Unknown	Clark NS, Dodd I, Mossakowska DE, Smith RA, Gore MG.
Human	ENSG00000203710	CR1_HUMAN	2.34226	25	7.4	1		Unknown	Clark NS, Dodd I, Mossakowska DE, Smith RA, Gore MG.
Human	ENSG00000203710	CR1_HUMAN	2.67686	25	7.4	1		Unknown	Clark NS, Dodd I, Mossakowska DE, Smith RA, Gore MG.
Human	ENSG00000109846	CRAB_HUMAN	6.6348	25	7	1	3	Yes	Biswas A, Das KP.
Human	ENSG00000109846	CRAB_HUMAN	2.77008	25	7	1	3	Yes	Biswas A, Das KP.
Human	ENSG00000109846	CRAB_HUMAN	1.97658	25	7	1	3	Yes	Biswas A, Das KP.
Human	ENSG00000109846	CRAB_HUMAN	1.5153	25	7	1	3	Yes	Biswas A, Das KP.
Human	ENSG00000109846	CRAB_HUMAN	3.97467	25	7	1	3	Yes	Biswas A, Das KP.
Human	ENSG00000109846	CRAB_HUMAN	3.88384	25	7	1	3	Yes	Biswas A, Das KP.
Human	ENSG00000109846	CRAB_HUMAN	5.38958	25	7	1	3	Yes	Biswas A, Das KP.
Human	ENSG00000109846	CRAB_HUMAN	4.65822	25	7	1	3	Yes	Biswas A, Das KP.
Human	ENSG00000109846	CRAB_HUMAN	7.56931	25	7	1	3	Yes	Biswas A, Das KP.
Human	ENSG00000109846	CRAB_HUMAN	10.043	25	7	1	3	Yes	Biswas A, Das KP.
Human	ENSG00000109846	CRAB_HUMAN	1.52486	25	7	1	3	Yes	Biswas A, Das KP.
Human	ENSG00000109846	CRAB_HUMAN	3.87428	25	7	1	3	Yes	Biswas A, Das KP.
Human	ENSG00000109846	CRAB_HUMAN	10.3203	25	7	1	3	Yes	Biswas A, Das KP.
Human	ENSG00000109846	CRAB_HUMAN	14.0177	25	7	1	3	Yes	Biswas A, Das KP.
Human	ENSG00000109846	CRAB_HUMAN	5.4087	25	7	1	3	Yes	Biswas A, Das KP.
Human	ENSG00000213139	CRBS_HUMAN	8.2	37	7	1		Yes	Mills IA, Flaugh SL, Kosinski-Collins MS, King JA.
Human	ENSG00000213139	CRBS_HUMAN	4.9	37	7	1		Yes	Mills IA, Flaugh SL, Kosinski-Collins MS, King JA.
Human	ENSG00000213139	CRBS_HUMAN	10.5	37	7	1		Yes	Mills IA, Flaugh SL, Kosinski-Collins MS, King JA.
Human	ENSG00000118231	CRGD_HUMAN	8.9	37	7	1	3	Unknown	Flaugh SL, Kosinski-Collins MS, King J.
Human	ENSG00000118231	CRGD_HUMAN	7.7	37	7	1	3	Unknown	Flaugh SL, Kosinski-Collins MS, King J.
Human	ENSG00000164400	CSF2_HUMAN	9.44	25	7	1		yes	Bishop B, Koay DC, Sartorelli AC, Regan L
Human	ENSG00000164400	CSF2_HUMAN	7.2	20	4	1		Unknown	Feng Y, Minnerly JC, Zurfluh LL, Joy WD, Hood WF, Abegg AL, Grabbe ES, Shieh JJ, Thurman TL, McKearn JP, McWherter CA.
Human	ENSG00000164400	CSF2_HUMAN	8.1	20	4	1		Unknown	Feng Y, Minnerly JC, Zurfluh LL, Joy WD, Hood WF, Abegg AL, Grabbe ES, Shieh JJ, Thurman TL, McKearn JP, McWherter CA.
Human	ENSG00000164400	CSF2_HUMAN	7.9	20	4	1		Unknown	Feng Y, Minnerly JC, Zurfluh LL, Joy WD, Hood WF, Abegg AL, Grabbe ES, Shieh JJ, Thurman TL, McKearn JP, McWherter CA.
Human	ENSG00000164400	CSF2_HUMAN	8.4	20	4	1		Unknown	Feng Y, Minnerly JC, Zurfluh LL, Joy WD, Hood WF, Abegg AL, Grabbe ES, Shieh JJ, Thurman TL, McKearn JP, McWherter CA.
Human	ENSG00000164400	CSF2_HUMAN	5.1	25	7	1		Unknown	Ricci MS, Sarkar CA, Fallon EM, Lauffenburger DA, Brems DN.
Human	ENSG00000164400	CSF2_HUMAN	10.1	25	4	1		Unknown	Ricci MS, Sarkar CA, Fallon EM, Lauffenburger DA, Brems DN.
Human	ENSG00000164400	CSF2_HUMAN	7.8	25	7	1		Unknown	Ricci MS, Sarkar CA, Fallon EM, Lauffenburger DA, Brems DN.
Human	ENSG00000164400	CSF2_HUMAN	7	20	4	1		Unknown	Feng Y, Minnerly JC, Zurfluh LL, Joy WD, Hood WF, Abegg AL, Grabbe ES, Shieh JJ, Thurman TL, McKearn JP, McWherter CA.
Human	ENSG00000164400	CSF2_HUMAN	9.6	20	4	1		Unknown	Feng Y, Minnerly JC, Zurfluh LL, Joy WD, Hood WF, Abegg AL, Grabbe ES, Shieh JJ, Thurman TL, McKearn JP, McWherter CA.
Human	ENSG00000164400	CSF2_HUMAN	4.86377	25	7.7	1		yes	Wingfield P, Graber P, Moonen P, Craig S, Pain RH
Human	ENSG00000164400	CSF2_HUMAN	11.9	25	4	1		Unknown	Ricci MS, Sarkar CA, Fallon EM, Lauffenburger DA, Brems DN.
Human	ENSG00000164400	CSF2_HUMAN	6.30258	25	7.7	1		yes	Wingfield P, Graber P, Moonen P, Craig S, Pain RH
Human	ENSG00000164400	CSF2_HUMAN	5.8	20	4	1		Unknown	Feng Y, Minnerly JC, Zurfluh LL, Joy WD, Hood WF, Abegg AL, Grabbe ES, Shieh JJ, Thurman TL, McKearn JP, McWherter CA.
Human	ENSG00000164400	CSF2_HUMAN	9.1	20	4	1		Unknown	Feng Y, Minnerly JC, Zurfluh LL, Joy WD, Hood WF, Abegg AL, Grabbe ES, Shieh JJ, Thurman TL, McKearn JP, McWherter CA.
Human	ENSG00000164400	CSF2_HUMAN	7.3	20	4	1		Unknown	Feng Y, Minnerly JC, Zurfluh LL, Joy WD, Hood WF, Abegg AL, Grabbe ES, Shieh JJ, Thurman TL, McKearn JP, McWherter CA.
Human	ENSG00000121769	FABPH_HUMAN	11.7352	25	8	1		yes	Prinsen CF, Veerkamp JH
Human	ENSG00000121769	FABPH_HUMAN	6.88337	25	8	1		yes	Prinsen CF, Veerkamp JH
Human	ENSG00000121769	FABPH_HUMAN	8.84321	25	8	1		yes	Prinsen CF, Veerkamp JH
Human	ENSG00000121769	FABPH_HUMAN	10.8748	25	8	1		yes	Prinsen CF, Veerkamp JH
Human	ENSG00000113578	FGF1_HUMAN	5.53	20.15	7.3	1		Yes	Zakrzewska M, Krowarsch D, Wiedlocha A, Otlewski J
Human	ENSG00000113578	FGF1_HUMAN	5.04302	25	6.6	1		yes	Kim J, Brych SR, Lee J, Logan TM, Blaber M.
Human	ENSG00000113578	FGF1_HUMAN	4.97132	25	6.6	1		yes	Culajay JF, Blaber SI, Khurana A, Blaber M
Human	ENSG00000113578	FGF1_HUMAN	4.5	25	7.2	1		Unknown	Srimathi T, Kumar TK, Kathir KM, Chi YH, Srisailam S, Lin WY, Chiu IM, Yu C
Human	ENSG00000113578	FGF1_HUMAN	6.5	25	7.2	1		Unknown	Srimathi T, Kumar TK, Kathir KM, Chi YH, Srisailam S, Lin WY, Chiu IM, Yu C
Human	ENSG00000138685	FGF2_HUMAN	5.24	25	6.2	1		yes	Blaber SI, Culajay JF, Khurana A, Blaber M
Human	ENSG00000138685	FGF2_HUMAN	5.08	25	6.2	1		yes	Blaber SI, Culajay JF, Khurana A, Blaber M
Human	ENSG00000138685	FGF2_HUMAN	4.97	25	6.2	1		yes	Blaber SI, Culajay JF, Khurana A, Blaber M
Human	ENSG00000138685	FGF2_HUMAN	7.5	40	7.2	1		yes	Burke CJ, Volkin DB, Mach H, Middaugh CR
Human	ENSG00000138685	FGF2_HUMAN	9	35	7.2	1		yes	Burke CJ, Volkin DB, Mach H, Middaugh CR
Human	ENSG00000138685	FGF2_HUMAN	9.3	25	7.2	1		yes	Burke CJ, Volkin DB, Mach H, Middaugh CR
Human	ENSG00000138685	FGF2_HUMAN	10.5	15	7.2	1		yes	Burke CJ, Volkin DB, Mach H, Middaugh CR
Human	ENSG00000138685	FGF2_HUMAN	6.5	20	7	1		no	Mach H, Ryan JA, Burke CJ, Volkin DB, Middaugh CR
Human	ENSG00000138685	FGF2_HUMAN	9.2	4	7.2	1		yes	Burke CJ, Volkin DB, Mach H, Middaugh CR
Human	ENSG00000115414	FINC_HUMAN	9.38	25	5	1		yes	Cota E, Clarke J
Human	ENSG00000115414	FINC_HUMAN	4.1	30	5.5	1		Unknown	Olson CA, Roberts RW.
Human	ENSG00000115414	FINC_HUMAN	9.9	24	7.4	1	4	Unknown	Patel S, Chaffotte AF, Goubard F, Pauthe E.
Human	ENSG00000115414	FINC_HUMAN	5.2	30	5.5	1		Unknown	Olson CA, Roberts RW.
Human	ENSG00000115414	FINC_HUMAN	7.1	30	5.5	1		Unknown	Olson CA, Roberts RW.
Human	ENSG00000115414	FINC_HUMAN	10.6	24	7.4	1	4	Unknown	Patel S, Chaffotte AF, Goubard F, Pauthe E.
Human	ENSG00000115414	FINC_HUMAN	10.8	24	7.4	1	4	Unknown	Patel S, Chaffotte AF, Goubard F, Pauthe E.
Human	ENSG00000115414	FINC_HUMAN	7.2	30	5.5	1		Unknown	Olson CA, Roberts RW.
Human	ENSG00000115414	FINC_HUMAN	7.3	24	7.4	1	4	Unknown	Patel S, Chaffotte AF, Goubard F, Pauthe E.
Human	ENSG00000115414	FINC_HUMAN	7.4	24	7.4	1	4	Unknown	Patel S, Chaffotte AF, Goubard F, Pauthe E.
Human	ENSG00000115414	FINC_HUMAN	13.7	24	7.4	1	4	Unknown	Patel S, Chaffotte AF, Goubard F, Pauthe E.
Human	ENSG00000115414	FINC_HUMAN	15	24	7.4	1	4	Unknown	Patel S, Chaffotte AF, Goubard F, Pauthe E.
Human	ENSG00000115414	FINC_HUMAN	10.5	24	7.4	1	4	Unknown	Patel S, Chaffotte AF, Goubard F, Pauthe E.
Human	ENSG00000115414	FINC_HUMAN	7.4	30	5.5	1		Unknown	Olson CA, Roberts RW.
Human	ENSG00000115414	FINC_HUMAN	4.5	24	7.4	1	4	Unknown	Patel S, Chaffotte AF, Goubard F, Pauthe E.
Human	ENSG00000115414	FINC_HUMAN	10.7	24	7.4	1	4	Unknown	Patel S, Chaffotte AF, Goubard F, Pauthe E.
Human	ENSG00000115414	FINC_HUMAN	2.8	20	7	1		yes	Clarke J, Hamill SJ, Johnson CM
Human	ENSG00000115414	FINC_HUMAN	3.2	20	7	1		yes	Clarke J, Hamill SJ, Johnson CM
Human	ENSG00000115414	FINC_HUMAN	4.3	20	5	1		yes	Clarke J, Hamill SJ, Johnson CM
Human	ENSG00000115414	FINC_HUMAN	7.7	30	5.5	1		Unknown	Olson CA, Roberts RW.
Human	ENSG00000115414	FINC_HUMAN	2.9	20	7	1		yes	Clarke J, Hamill SJ, Johnson CM
Human	ENSG00000115414	FINC_HUMAN	2.78	25	7	1		Unknown	Annan WS, Fairhead M, Pereira P, Walle CF.
Human	ENSG00000115414	FINC_HUMAN	4.2	24	7.4	1	4	Unknown	Patel S, Chaffotte AF, Goubard F, Pauthe E.
Human	ENSG00000115414	FINC_HUMAN	6.6	24	7.4	1	4	Unknown	Patel S, Chaffotte AF, Goubard F, Pauthe E.
Human	ENSG00000115414	FINC_HUMAN	8.6	24	7.4	1	4	Unknown	Patel S, Chaffotte AF, Goubard F, Pauthe E.
Human	ENSG00000115414	FINC_HUMAN	5.2	20	5	1		yes	Clarke J, Hamill SJ, Johnson CM
Human	ENSG00000088832	FKB1A_HUMAN	5.1	21.5	9.79	1		yes	Spencer DS, Xu K, Logan TM, Zhou HX.
Human	ENSG00000088832	FKB1A_HUMAN	3.11	21.5	5.13	1		yes	Spencer DS, Xu K, Logan TM, Zhou HX.
Human	ENSG00000088832	FKB1A_HUMAN	6.11	25	7.5	1		yes	Main ER, Jackson SE
Human	ENSG00000088832	FKB1A_HUMAN	7.6	25	7.5	1		yes	Main ER, Jackson SE
Human	ENSG00000088832	FKB1A_HUMAN	5.13	21.5	9.71	1		yes	Spencer DS, Xu K, Logan TM, Zhou HX.
Human	ENSG00000088832	FKB1A_HUMAN	6.06	25	7.5	1		yes	Main ER, Jackson SE
Human	ENSG00000088832	FKB1A_HUMAN	5.49	21.5	6.68	1		yes	Spencer DS, Xu K, Logan TM, Zhou HX.
Human	ENSG00000088832	FKB1A_HUMAN	4.9	21.5	6.54	1		yes	Spencer DS, Xu K, Logan TM, Zhou HX.
Human	ENSG00000088832	FKB1A_HUMAN	5.11	21.5	6.51	1		yes	Spencer DS, Xu K, Logan TM, Zhou HX.
Human	ENSG00000088832	FKB1A_HUMAN	3.56	21.5	5.44	1		yes	Spencer DS, Xu K, Logan TM, Zhou HX.
Human	ENSG00000088832	FKB1A_HUMAN	4.6	20	8	1		yes	Veeraraghavan S, Holzman TF, Nall BT
Human	ENSG00000088832	FKB1A_HUMAN	4.8	21.5	6.51	1		yes	Spencer DS, Xu K, Logan TM, Zhou HX.
Human	ENSG00000088832	FKB1A_HUMAN	5.34	21.5	6.49	1		yes	Spencer DS, Xu K, Logan TM, Zhou HX.
Human	ENSG00000088832	FKB1A_HUMAN	4.73	21.5	6.49	1		yes	Spencer DS, Xu K, Logan TM, Zhou HX.
Human	ENSG00000088832	FKB1A_HUMAN	4.79	21.5	6.24	1		yes	Spencer DS, Xu K, Logan TM, Zhou HX.
Human	ENSG00000088832	FKB1A_HUMAN	5.72	21.5	6.23	1		yes	Spencer DS, Xu K, Logan TM, Zhou HX.
Human	ENSG00000088832	FKB1A_HUMAN	7.54	25	7.5	1		yes	Main ER, Jackson SE
Human	ENSG00000088832	FKB1A_HUMAN	5.53	25	7.5	1		yes	Main ER, Fulton KF, Jackson SE
Human	ENSG00000088832	FKB1A_HUMAN	5.13	25	7.5	1		yes	Main ER, Fulton KF, Jackson SE
Human	ENSG00000088832	FKB1A_HUMAN	7.79	25	7.5	1		yes	Main ER, Fulton KF, Jackson SE
Human	ENSG00000088832	FKB1A_HUMAN	4.54	21.5	9.41	1		yes	Spencer DS, Xu K, Logan TM, Zhou HX.
Human	ENSG00000088832	FKB1A_HUMAN	5.29	21.5	9.26	1		yes	Spencer DS, Xu K, Logan TM, Zhou HX.
Human	ENSG00000088832	FKB1A_HUMAN	5.35	21.5	9.04	1		yes	Spencer DS, Xu K, Logan TM, Zhou HX.
Human	ENSG00000088832	FKB1A_HUMAN	5.19	21.5	9.01	1		yes	Spencer DS, Xu K, Logan TM, Zhou HX.
Human	ENSG00000088832	FKB1A_HUMAN	4.96	21.5	8.82	1		yes	Spencer DS, Xu K, Logan TM, Zhou HX.
Human	ENSG00000088832	FKB1A_HUMAN	5.7	21.5	8.39	1		yes	Spencer DS, Xu K, Logan TM, Zhou HX.
Human	ENSG00000088832	FKB1A_HUMAN	5.97	21.5	8.35	1		yes	Spencer DS, Xu K, Logan TM, Zhou HX.
Human	ENSG00000088832	FKB1A_HUMAN	5.99	21.5	8.28	1		yes	Spencer DS, Xu K, Logan TM, Zhou HX.
Human	ENSG00000088832	FKB1A_HUMAN	4.55	21.5	10	1		yes	Spencer DS, Xu K, Logan TM, Zhou HX.
Human	ENSG00000088832	FKB1A_HUMAN	5.9	25	7.5	1		yes	Main ER, Fulton KF, Jackson SE
Human	ENSG00000088832	FKB1A_HUMAN	3.3	21.5	10.2	1		yes	Spencer DS, Xu K, Logan TM, Zhou HX.
Human	ENSG00000088832	FKB1A_HUMAN	5.36	21.5	7.53	1		yes	Spencer DS, Xu K, Logan TM, Zhou HX.
Human	ENSG00000088832	FKB1A_HUMAN	3.66	21.5	10.3	1		yes	Spencer DS, Xu K, Logan TM, Zhou HX.
Human	ENSG00000088832	FKB1A_HUMAN	5.69	21.5	7.41	1		yes	Spencer DS, Xu K, Logan TM, Zhou HX.
Human	ENSG00000088832	FKB1A_HUMAN	5.82	21.5	6.98	1		yes	Spencer DS, Xu K, Logan TM, Zhou HX.
Human	ENSG00000088832	FKB1A_HUMAN	8.15	25	7.5	1		yes	Main ER, Fulton KF, Jackson SE
Human	ENSG00000088832	FKB1A_HUMAN	8.21	25	7.5	1		yes	Main ER, Fulton KF, Jackson SE
Human	ENSG00000088832	FKB1A_HUMAN	4.75	21.5	6.14	1		yes	Spencer DS, Xu K, Logan TM, Zhou HX.
Human	ENSG00000088832	FKB1A_HUMAN	6.13	25	7.5	1		yes	Main ER, Fulton KF, Jackson SE
Human	ENSG00000088832	FKB1A_HUMAN	5.67	21.5	7.94	1		yes	Spencer DS, Xu K, Logan TM, Zhou HX.
Human	ENSG00000088832	FKB1A_HUMAN	4.57	21.5	5.83	1		yes	Spencer DS, Xu K, Logan TM, Zhou HX.
Human	ENSG00000010810	FYN_HUMAN	4.99	25	8	1		yes	Northey JG, Maxwell KL, Davidson AR.
Human	ENSG00000010810	FYN_HUMAN	4.99	25	8	2		yes	Maxwell KL, Davidson AR
Human	ENSG00000148180	GELS_HUMAN	3.94	25	7.2	2		yes	Isaacson RL, Weeds AG, Fersht AR
Human	ENSG00000148180	GELS_HUMAN	4.71	15	7.2	2		yes	Isaacson RL, Weeds AG, Fersht AR
Human	ENSG00000112964	GHR_HUMAN	13.8	22	7.5	1		no	Youngman KM, Spencer DB, Brems DN, DeFelippis M
Human	ENSG00000112964	GHR_HUMAN	10.5	23	2.5	1		Yes	DeFelippis MR, Kilcomons MA, Lents MP, Youngman KM, Havel HA
Human	ENSG00000112964	GHR_HUMAN	10.4	23	2.5	1		Yes	DeFelippis MR, Kilcomons MA, Lents MP, Youngman KM, Havel HA
Human	ENSG00000112964	GHR_HUMAN	5.4	23	1.5	1		Yes	DeFelippis MR, Kilcomons MA, Lents MP, Youngman KM, Havel HA
Human	ENSG00000112964	GHR_HUMAN	5	23	2	1		Yes	DeFelippis MR, Kilcomons MA, Lents MP, Youngman KM, Havel HA
Human	ENSG00000112964	GHR_HUMAN	4.8	23	2.5	1		Yes	DeFelippis MR, Kilcomons MA, Lents MP, Youngman KM, Havel HA
Human	ENSG00000112964	GHR_HUMAN	14.15	20	8	1		yes	Zhukovsky E.A., Mulkerrin M.G. & Presta L.G.
Human	ENSG00000112964	GHR_HUMAN	5.8	23	3	1		Yes	DeFelippis MR, Kilcomons MA, Lents MP, Youngman KM, Havel HA
Human	ENSG00000112964	GHR_HUMAN	14.5	23	7.5	1		Yes	DeFelippis MR, Kilcomons MA, Lents MP, Youngman KM, Havel HA
Human	ENSG00000112964	GHR_HUMAN	15.6	23	8	1		Yes	DeFelippis MR, Kilcomons MA, Lents MP, Youngman KM, Havel HA
Human	ENSG00000112964	GHR_HUMAN	10.7	23	8	1		Yes	DeFelippis MR, Kilcomons MA, Lents MP, Youngman KM, Havel HA
Human	ENSG00000112964	GHR_HUMAN	14.45	25	7.5	1		no	Brems DN, Brown PL, Becker GW
Human	ENSG00000112964	GHR_HUMAN	12.2	22	7.5	1		no	Youngman KM, Spencer DB, Brems DN, DeFelippis M
Human	ENSG00000243955	GTA1_HUMAN	17.1	25	7	2	3	yes	Hornby JA, Luo JK, Stevens JM, Wallace LA, Kaplan W,
Human	ENSG00000243955	GTA1_HUMAN	16.31	25	7	2	3	yes	Hornby JA, Luo JK, Stevens JM, Wallace LA, Kaplan W,
Human	ENSG00000243955	GTA1_HUMAN	14.04	25	7	2	3	yes	Hornby JA, Luo JK, Stevens JM, Wallace LA, Kaplan W,
Human	ENSG00000243955	GTA1_HUMAN	10.81	25	7	2	3	yes	Hornby JA, Luo JK, Stevens JM, Wallace LA, Kaplan W,
Human	ENSG00000243955	GTA1_HUMAN	15.81	25	7	2	3	yes	Hornby JA, Luo JK, Stevens JM, Wallace LA, Kaplan W,
Human	ENSG00000243955	GTA1_HUMAN	12.4	25	7	2	3	yes	Hornby JA, Luo JK, Stevens JM, Wallace LA, Kaplan W,
Human	ENSG00000243955	GTA1_HUMAN	8.96	25	7	2	3	yes	Hornby JA, Luo JK, Stevens JM, Wallace LA, Kaplan W,
Human	ENSG00000243955	GTA1_HUMAN	9.15	25	7	2	3	yes	Hornby JA, Luo JK, Stevens JM, Wallace LA, Kaplan W,
Human	ENSG00000243955	GTA1_HUMAN	12.74	25	7	2	3	yes	Hornby JA, Luo JK, Stevens JM, Wallace LA, Kaplan W,
Human	ENSG00000243955	GTA1_HUMAN	9.8	25	7	2	3	yes	Hornby JA, Luo JK, Stevens JM, Wallace LA, Kaplan W,
Human	ENSG00000243955	GTA1_HUMAN	19.6	25	7	2	3	yes	Hornby JA, Luo JK, Stevens JM, Wallace LA, Kaplan W,
Human	ENSG00000243955	GTA1_HUMAN	16.5	25	7	2	3	yes	Hornby JA, Luo JK, Stevens JM, Wallace LA, Kaplan W,
Human	ENSG00000243955	GTA1_HUMAN	14.81	25	7	2	3	yes	Hornby JA, Luo JK, Stevens JM, Wallace LA, Kaplan W,
Human	ENSG00000243955	GTA1_HUMAN	17	25	7	2	3	yes	Hornby JA, Luo JK, Stevens JM, Wallace LA, Kaplan W,
Human	ENSG00000243955	GTA1_HUMAN	11.8	25	7	2	3	yes	Hornby JA, Luo JK, Stevens JM, Wallace LA, Kaplan W,
Human	ENSG00000243955	GTA1_HUMAN	10.22	25	7	2	3	yes	Hornby JA, Luo JK, Stevens JM, Wallace LA, Kaplan W,
Human	ENSG00000243955	GTA1_HUMAN	27.6	25	6.5	1		Unknown	Dirr HW, Wallace LA.
Human	ENSG00000163565	IF16_HUMAN	1.75	25	4.75	1		Yes	Dalal K, Pio F.
Human	ENSG00000163565	IF16_HUMAN	2.13	25	4.75	1		Yes	Dalal K, Pio F.
Human	ENSG00000163565	IF16_HUMAN	1.43	25	4.75	1		Yes	Dalal K, Pio F.
Human	ENSG00000163565	IF16_HUMAN	4.09	25	4.75	1		Yes	Dalal K, Pio F.
Human	ENSG00000163565	IF16_HUMAN	3.35	25	4.75	1		Yes	Dalal K, Pio F.
Human	ENSG00000163565	IF16_HUMAN	3	25	4.75	1		Yes	Dalal K, Pio F.
Human	ENSG00000163565	IF16_HUMAN	1.1	25	4.75	1		Yes	Dalal K, Pio F.
Human	ENSG00000125538	IL1B_HUMAN	9.1	25	6.5	1		no	Chrunyk B.A., Evans J., Lillquist J., Young P. & Wetzel R.
Human	ENSG00000125538	IL1B_HUMAN	7.03	25	6.5	1		yes	Craig S, Schmeissner U, Wingfield P, Pain RH
Human	ENSG00000125538	IL1B_HUMAN	7.6	25	6.5	1		Unknown	Covalt JC Jr, Roy M, Jennings PA
Human	ENSG00000113520	IL4_HUMAN	5.9	22	7.2	1		yes	Windsor WT, Syto R, Le HV, Trotta PP
Human	ENSG00000136244	IL6_HUMAN	4.99522	25	7.5	1		yes	Breton J, La Fiura A, Bertolero F, Orsini G, Valsasina B, Ziliotto R, De Filippis V,
Human	ENSG00000169429	IL8_HUMAN	2.1	23	5.2	1		Unknown	Rajagopalan L, Chin CC, Rajarathnam K.
Human	ENSG00000169429	IL8_HUMAN	2.2	23	7	1		Unknown	Rajagopalan L, Chin CC, Rajarathnam K.
Human	ENSG00000169429	IL8_HUMAN	2.7	23	5.2	1		Unknown	Rajagopalan L, Chin CC, Rajarathnam K.
Human	ENSG00000169429	IL8_HUMAN	3.2	23	7	1		Unknown	Rajagopalan L, Chin CC, Rajarathnam K.
Human	ENSG00000169429	IL8_HUMAN	7	23	5.2	1		Unknown	Rajagopalan L, Chin CC, Rajarathnam K.
Human	ENSG00000169429	IL8_HUMAN	6	23	7	1		Unknown	Rajagopalan L, Chin CC, Rajarathnam K.
Human	ENSG00000171105	INSR_HUMAN	7.4	24	7	1		yes	Bishop SM, Ross JB, Kohanski RA.
Human	ENSG00000171105	INSR_HUMAN	8.9	24	7	1		yes	Bishop SM, Ross JB, Kohanski RA.
Human	ENSG00000171105	INSR_HUMAN	2.8	24	7	1		yes	Bishop SM, Ross JB, Kohanski RA.
Human	ENSG00000171105	INSR_HUMAN	5.2	24	7	1		yes	Bishop SM, Ross JB, Kohanski RA.
Human	ENSG00000254647	INS_HUMAN	4.4	25	7.4	1		Unknown	Weiss MA, Hua QX, Jia W, Nakagawa SH, Chu YC, Hu SQ, Katsoyannis PG
Human	ENSG00000254647	INS_HUMAN	4.4	23	7.5	2		yes	Brems DN, Brown PL, Bryant C, Chance RE, Green LK, Long HB,
Human	ENSG00000254647	INS_HUMAN	4.5	23	7.5	2		yes	Brems DN, Brown PL, Heckenlaible LA, Frank BH
Human	ENSG00000254647	INS_HUMAN	3.86	25	8	2		yes	Kaarsholm NC, Norris K, Jorgensen RJ, Mikkelsen J,
Human	ENSG00000254647	INS_HUMAN	3.76	25	8	2		yes	Kaarsholm NC, Norris K, Jorgensen RJ, Mikkelsen J,
Human	ENSG00000239975	KV10_HUMAN	7.60038	20	7.4	1		Unknown	Niggemann M, Steipe B
Human	ENSG00000239975	KV10_HUMAN	3.8	25	7.5	1		yes	Raffen R, Dieckman LJ, Szpunar M, Wunschl C, Pokkuluri PR,
Human	ENSG00000239975	KV10_HUMAN	5.2	25	7.5	1		yes	Tsunenaga M, Goto Y, Kawata Y, Hamaguchi K
Human	ENSG00000239975	KV10_HUMAN	6.3	25	7.5	1		yes	Tsunenaga M, Goto Y, Kawata Y, Hamaguchi K
Human	ENSG00000239975	KV10_HUMAN	3.8	25	7.5	1		yes	Goto Y, Ichimura N, Hamaguchi K
Human	ENSG00000239975	KV10_HUMAN	3.5	25	7.5	1		yes	Goto Y, Ichimura N, Hamaguchi K
Human	ENSG00000239975	KV10_HUMAN	4.7	25	7.5	1		yes	Goto Y, Ichimura N, Hamaguchi K
Human	ENSG00000239975	KV10_HUMAN	7.7	25	7.5	1		yes	Raffen R, Dieckman LJ, Szpunar M, Wunschl C, Pokkuluri PR,
Human	ENSG00000239975	KV10_HUMAN	8.79541	20	7.4	1		Unknown	Niggemann M, Steipe B
Human	ENSG00000239975	KV10_HUMAN	5.95124	20	7.4	1		Unknown	Niggemann M, Steipe B
Human	ENSG00000239975	KV10_HUMAN	7.33748	20	7.4	1		Unknown	Niggemann M, Steipe B
Human	ENSG00000239975	KV10_HUMAN	7.62428	20	7.4	1		Unknown	Niggemann M, Steipe B
Human	ENSG00000239975	KV10_HUMAN	7.88719	20	7.4	1		Unknown	Niggemann M, Steipe B
Human	ENSG00000239975	KV10_HUMAN	5.7	25	7.5	1		yes	Goto Y, Hamaguchi K
Human	ENSG00000239975	KV10_HUMAN	5.6	25	7.5	1		yes	Goto Y, Hamaguchi K
Human	ENSG00000239975	KV10_HUMAN	4.6	25	7.5	1		yes	Goto Y, Hamaguchi K
Human	ENSG00000239975	KV10_HUMAN	4.5	25	7.5	1		yes	Goto Y, Hamaguchi K
Human	ENSG00000239975	KV10_HUMAN	4.1	25	7.5	1		yes	Ishiwata A, Kawata Y, Hamaguchi K
Human	ENSG00000239975	KV10_HUMAN	5.77	25	7.4	2		yes	Chung CM, Chiu JD, Connors LH, Gursky O, Lim A, Dykstra AB, Liepnieks J, Benson MD, Costello CE, Skinner M, Walsh MT.
Human	ENSG00000239975	KV10_HUMAN	7.00287	20	7.4	1		Unknown	Niggemann M, Steipe B
Human	ENSG00000239975	KV10_HUMAN	5.71224	20	7.4	1		Unknown	Niggemann M, Steipe B
Human	ENSG00000239975	KV10_HUMAN	0.6	25	7.5	1		yes	Ishiwata A, Kawata Y, Hamaguchi K
Human	ENSG00000239975	KV10_HUMAN	6.40535	20	7.4	1		Unknown	Niggemann M, Steipe B
Human	ENSG00000239975	KV10_HUMAN	8.4847	20	7.4	1		Unknown	Niggemann M, Steipe B
Human	ENSG00000239975	KV10_HUMAN	3	25	7.5	1		yes	Kawata Y, Hamaguchi K
Human	ENSG00000239975	KV10_HUMAN	4.3	25	7.5	1		yes	Ishiwata A, Kawata Y, Hamaguchi K
Human	ENSG00000239975	KV10_HUMAN	5.4	25	7.5	1		yes	Raffen R, Dieckman LJ, Szpunar M, Wunschl C, Pokkuluri PR,
Human	ENSG00000239975	KV10_HUMAN	3.60899	25	7	1		yes	Ewert S, Huber T, Honegger A, Pluckthun A.
Human	ENSG00000239975	KV10_HUMAN	3.82409	25	7	1		yes	Ewert S, Huber T, Honegger A, Pluckthun A.
Human	ENSG00000239975	KV10_HUMAN	5.66444	25	7	1		yes	Ewert S, Huber T, Honegger A, Pluckthun A.
Human	ENSG00000239975	KV10_HUMAN	8.2457	25	7	1		yes	Ewert S, Huber T, Honegger A, Pluckthun A.
Human	ENSG00000239975	KV10_HUMAN	5.92734	25	7	1		yes	Ewert S, Huber T, Honegger A, Pluckthun A.
Human	ENSG00000239975	KV10_HUMAN	6.93117	25	7	1		yes	Ewert S, Huber T, Honegger A, Pluckthun A.
Human	ENSG00000239975	KV10_HUMAN	3.94359	25	7	1		yes	Ewert S, Huber T, Honegger A, Pluckthun A.
Human	ENSG00000239975	KV10_HUMAN	12.5956	25	7	1		yes	Ewert S, Huber T, Honegger A, Pluckthun A.
Human	ENSG00000239975	KV10_HUMAN	6.21415	25	7	1		yes	Ewert S, Huber T, Honegger A, Pluckthun A.
Human	ENSG00000239975	KV10_HUMAN	3.27438	25	7	1		yes	Ewert S, Huber T, Honegger A, Pluckthun A.
Human	ENSG00000167531	LCA_HUMAN	3.65	20	2	1		Unknown	Horng JC, Demarest SJ, Raleigh DP.
Human	ENSG00000167531	LCA_HUMAN	3.47	20	2	1		Unknown	Horng JC, Demarest SJ, Raleigh DP.
Human	ENSG00000167531	LCA_HUMAN	6.3	25	7.3	1		yes	Takase K, Nitta K, Sugai S
Human	ENSG00000167531	LCA_HUMAN	3.29	20	2	1		Unknown	Horng JC, Demarest SJ, Raleigh DP.
Human	ENSG00000167531	LCA_HUMAN	1.84	20	7	1	3	Unknown	Horng JC, Demarest SJ, Raleigh DP.
Human	ENSG00000167531	LCA_HUMAN	2.13	2	7	1	3	Unknown	Horng JC, Demarest SJ, Raleigh DP.
Human	ENSG00000167531	LCA_HUMAN	2.4	20	7	1	3	Unknown	Horng JC, Demarest SJ, Raleigh DP.
Human	ENSG00000167531	LCA_HUMAN	2.36	20	7	1	3	Unknown	Horng JC, Demarest SJ, Raleigh DP.
Human	ENSG00000167531	LCA_HUMAN	2.18	20	7	1	3	Unknown	Horng JC, Demarest SJ, Raleigh DP.
Human	ENSG00000167531	LCA_HUMAN	1.31	20	7	1	3	Unknown	Horng JC, Demarest SJ, Raleigh DP.
Human	ENSG00000167531	LCA_HUMAN	2.01	2	7	1	3	Unknown	Horng JC, Demarest SJ, Raleigh DP.
Human	ENSG00000167531	LCA_HUMAN	2.62906	25	8	1		Unknown	Masaki K, Masuda R, Takase K, Kawano K, Nitta K
Human	ENSG00000167531	LCA_HUMAN	2	2	7	1	3	Unknown	Horng JC, Demarest SJ, Raleigh DP.
Human	ENSG00000167531	LCA_HUMAN	1.27	2	7	1	3	Unknown	Horng JC, Demarest SJ, Raleigh DP.
Human	ENSG00000167531	LCA_HUMAN	3.78	20	2	1		Unknown	Horng JC, Demarest SJ, Raleigh DP.
Human	ENSG00000167531	LCA_HUMAN	3.57	20	2	1		Unknown	Horng JC, Demarest SJ, Raleigh DP.
Human	ENSG00000167531	LCA_HUMAN	4.45	25	2.2	1		Unknown	Mizuguchi M, Masaki K, Demura M, Nitta K
Human	ENSG00000167531	LCA_HUMAN	6.9	25	7	1		Unknown	Chaudhuri TK, Arai M, Terada TP, Ikura T, Kuwajima K
Human	ENSG00000167531	LCA_HUMAN	0.66	20	2	1	3	Unknown	Chaudhuri TK, Arai M, Terada TP, Ikura T, Kuwajima K
Human	ENSG00000167531	LCA_HUMAN	1.42	25	7	1	3	Unknown	Chaudhuri TK, Arai M, Terada TP, Ikura T, Kuwajima K
Human	ENSG00000167531	LCA_HUMAN	2.4	25	7	1	3	Unknown	Chaudhuri TK, Arai M, Terada TP, Ikura T, Kuwajima K
Human	ENSG00000167531	LCA_HUMAN	4.5	25	7	1	3	Unknown	Chaudhuri TK, Arai M, Terada TP, Ikura T, Kuwajima K
Human	ENSG00000167531	LCA_HUMAN	13.8	25	7	1		Unknown	Chaudhuri TK, Arai M, Terada TP, Ikura T, Kuwajima K
Human	ENSG00000167531	LCA_HUMAN	7.2	25	7	1		Unknown	Chaudhuri TK, Arai M, Terada TP, Ikura T, Kuwajima K
Human	ENSG00000167531	LCA_HUMAN	6.8	25	7.3	1		yes	Takase K, Nitta K, Sugai S
Human	ENSG00000090382	LYSC_HUMAN	8.5086	25	7	1		yes	Goda S, Takano K, Yamagata Y, Katakura Y, Yutani K.
Human	ENSG00000090382	LYSC_HUMAN	14.7	20	5.2	1		yes	Arai M, Hamel P, Kanaya E, Inaka K, Miki K, Kikuchi M, Kuwajima K
Human	ENSG00000090382	LYSC_HUMAN	9.48853	25	3	1		yes	Goda S, Takano K, Yamagata Y, Katakura Y, Yutani K.
Human	ENSG00000090382	LYSC_HUMAN	12.8585	25	4	1		yes	Goda S, Takano K, Yamagata Y, Katakura Y, Yutani K.
Human	ENSG00000090382	LYSC_HUMAN	12.0459	25	7	1		yes	Goda S, Takano K, Yamagata Y, Katakura Y, Yutani K.
Human	ENSG00000090382	LYSC_HUMAN	14.3403	10	4	1		yes	Takano K, Yamagata Y, Yutani K
Human	ENSG00000090382	LYSC_HUMAN	8.2457	25	4	1		yes	Goda S, Takano K, Yamagata Y, Katakura Y, Yutani K.
Human	ENSG00000090382	LYSC_HUMAN	13.9818	10	4	1		yes	Takano K, Funahashi J, Yutani K
Human	ENSG00000090382	LYSC_HUMAN	11.8	10	3	1		yes	Taniyama Y., Ogasahara K., Yutani K. & Kikuchi M.
Human	ENSG00000090382	LYSC_HUMAN	14	10	4	1		yes	Taniyama Y., Ogasahara K., Yutani K. & Kikuchi M.
Human	ENSG00000090382	LYSC_HUMAN	9.7	25	3	1		yes (100%)	Herning T., Yutani K., Taniyama Y. & Kikuchi M.
Human	ENSG00000090382	LYSC_HUMAN	6.19025	25	3	1		yes	Goda S, Takano K, Yamagata Y, Katakura Y, Yutani K.
Human	ENSG00000198125	MYG_HUMAN	7.8	25	7.6	1		yes	Hughson FM, Baldwin RL
Human	ENSG00000198125	MYG_HUMAN	5.1	25	7.6	1		yes	Hughson FM, Baldwin RL
Human	ENSG00000198125	MYG_HUMAN	4.57	23	5	1		yes (>85%)	Konno T. & Morishima I.
Human	ENSG00000116171	NLTP_HUMAN	3.70459	20	6.8	1		Unknown	Jatzke C, Hinz HJ, Seedorf U, Assmann G
Human	ENSG00000141510	P53_HUMAN	32.5	25	7	1		Unknown	Mateu MG, Fersht AR
Human	ENSG00000141510	P53_HUMAN	9.76	10	7.2	1		yes	Bullock AN, Henckel J, DeDecker BS, Johnson CM, Nikolova PV,
Human	ENSG00000141510	P53_HUMAN	5.96	25	7.2	1		yes	Bullock AN, Henckel J, DeDecker BS, Johnson CM, Nikolova PV,
Human	ENSG00000141510	P53_HUMAN	9.8	10	7.2	1		Unknown	Khoo KH, Andreeva A, Fersht AR.
Human	ENSG00000122133	PAEP_HUMAN	5.4	25	6.2	1	2	Yes	Gaudiano MC, Pala A, Barteri M
Human	ENSG00000171759	PH4H_HUMAN	4.0631	25	7.5	2	3	yes(50-90%)	Kleppe R, Uhlemann K, Knappskog PM, Haavik J
Human	ENSG00000171759	PH4H_HUMAN	13.6233	25	7.5	2	3	yes(50-90%)	Kleppe R, Uhlemann K, Knappskog PM, Haavik J
Human	ENSG00000171759	PH4H_HUMAN	5.01912	25	7.5	2	3	yes(50-90%)	Kleppe R, Uhlemann K, Knappskog PM, Haavik J
Human	ENSG00000171867	PRIO_HUMAN	2.63	25	4	1	3	yes	Jackson GS, Hill AF, Joseph C, Hosszu L, Power A, Waltho JP,
Human	ENSG00000171867	PRIO_HUMAN	4.54111	22	7	1		Unknown	Knowles TP, Zahn R.
Human	ENSG00000171867	PRIO_HUMAN	5.05	25	4	1	3	yes	Jackson GS, Hill AF, Joseph C, Hosszu L, Power A, Waltho JP,
Human	ENSG00000171867	PRIO_HUMAN	5.64	25	8	1	2	yes	Jackson GS, Hill AF, Joseph C, Hosszu L, Power A, Waltho JP,
Human	ENSG00000172179	PRL_HUMAN	4.3	25	5.8	1		Yes	Keeler C, Tettamanzi MC, Meshack S, Hodsdon ME.
Human	ENSG00000172179	PRL_HUMAN	8.2	25	7.8	1		Yes	Keeler C, Tettamanzi MC, Meshack S, Hodsdon ME.
Human	ENSG00000077312	RU1A_HUMAN	8.1	22	7	1		yes	Kranz JK, Lu J, Hall KB
Human	ENSG00000077312	RU1A_HUMAN	5.99904	25	5.5	1		Yes	Strickler SS, Gribenko AV, Gribenko AV, Keiffer TR, Tomlinson J, Reihle T, Loladze VV, Makhatadze GI.
Human	ENSG00000142168	SODC_HUMAN	35	25	7.8	2		yes	Rumfeldt JA, Stathopulos PB, Chakrabarrty A, Lepock JR, Meiering EM.
Human	ENSG00000142168	SODC_HUMAN	35.7	25	7.8	2		yes	Rumfeldt JA, Stathopulos PB, Chakrabarrty A, Lepock JR, Meiering EM.
Human	ENSG00000142168	SODC_HUMAN	36.2	25	7.8	2		yes	Rumfeldt JA, Stathopulos PB, Chakrabarrty A, Lepock JR, Meiering EM.
Human	ENSG00000142168	SODC_HUMAN	36.4	25	7.8	2		yes	Rumfeldt JA, Stathopulos PB, Chakrabarrty A, Lepock JR, Meiering EM.
Human	ENSG00000142168	SODC_HUMAN	36.1	25	7.8	2		yes	Rumfeldt JA, Stathopulos PB, Chakrabarrty A, Lepock JR, Meiering EM.
Human	ENSG00000142168	SODC_HUMAN	12.7	25	7.8	2	3	yes	Rumfeldt JA, Stathopulos PB, Chakrabarrty A, Lepock JR, Meiering EM.
Human	ENSG00000142168	SODC_HUMAN	11.5	25	7.8	2	3	yes	Rumfeldt JA, Stathopulos PB, Chakrabarrty A, Lepock JR, Meiering EM.
Human	ENSG00000142168	SODC_HUMAN	10.6	25	7.8	2	3	yes	Rumfeldt JA, Stathopulos PB, Chakrabarrty A, Lepock JR, Meiering EM.
Human	ENSG00000142168	SODC_HUMAN	11.2	25	7.8	2	3	yes	Rumfeldt JA, Stathopulos PB, Chakrabarrty A, Lepock JR, Meiering EM.
Human	ENSG00000142168	SODC_HUMAN	11	25	7.8	2	3	yes	Rumfeldt JA, Stathopulos PB, Chakrabarrty A, Lepock JR, Meiering EM.
Human	ENSG00000142168	SODC_HUMAN	11.3	25	7.8	2	3	yes	Rumfeldt JA, Stathopulos PB, Chakrabarrty A, Lepock JR, Meiering EM.
Human	ENSG00000142168	SODC_HUMAN	13.2	25	7.8	2	3	yes	Rumfeldt JA, Stathopulos PB, Chakrabarrty A, Lepock JR, Meiering EM.
Human	ENSG00000142168	SODC_HUMAN	9.6	25	7.8	2	3	yes	Rumfeldt JA, Stathopulos PB, Chakrabarrty A, Lepock JR, Meiering EM.
Human	ENSG00000142168	SODC_HUMAN	13.3	25	7.8	2	3	yes	Rumfeldt JA, Stathopulos PB, Chakrabarrty A, Lepock JR, Meiering EM.
Human	ENSG00000142168	SODC_HUMAN	14.9	25	7.8	2	3	yes	Rumfeldt JA, Stathopulos PB, Chakrabarrty A, Lepock JR, Meiering EM.
Human	ENSG00000142168	SODC_HUMAN	12.3	25	7.8	2	3	yes	Rumfeldt JA, Stathopulos PB, Chakrabarrty A, Lepock JR, Meiering EM.
Human	ENSG00000041982	TENA_HUMAN	6.68	25	5	1		Unknown	Hamill SJ, Meekhof AE, Clarke J
Human	ENSG00000041982	TENA_HUMAN	3.32	25	7	1		Unknown	Hamill SJ, Meekhof AE, Clarke J
Human	ENSG00000041982	TENA_HUMAN	7.44	20	5	1		Unknown	Hamill SJ, Meekhof AE, Clarke J
Human	ENSG00000041982	TENA_HUMAN	4.76	20	5	1		Unknown	Hamill SJ, Meekhof AE, Clarke J
Human	ENSG00000041982	TENA_HUMAN	6.78	25	5	1		yes	Cota E, Clarke J
Human	ENSG00000041982	TENA_HUMAN	5.69	25	7	1		Unknown	Hamill SJ, Meekhof AE, Clarke J
Human	ENSG00000117525	TF_HUMAN	6.3	23	7.5	1		yes	Wirehn J, Carlsson K, Herland A, Persson E, Carlsson U, Svensson M, Hammarstrom P.
Human	ENSG00000136810	THIO_HUMAN	7.2	25	7	1		Unknown	Louis JM, Georgescu RE, Tasayco ML, Tcherkasskaya O, Gronenborn AM
Human	ENSG00000155657	TITIN_HUMAN	5.9	25	7.4	1		Unknown	Yagawa K, Yamano K, Oguro T, Maeda M, Sato T, Momose T, Kawano S, Endo T.
Human	ENSG00000141759	TXN4A_HUMAN	7.32	20	7.82	1		Unknown	Zhang YZ, Cheng H, Gould KL, Golemis EA, Roder H.
Human	ENSG00000141759	TXN4A_HUMAN	11.05	20	7.82	1		Unknown	Zhang YZ, Cheng H, Gould KL, Golemis EA, Roder H.

## Sheet: Table S8. Ecoli 
id	Ka	∆G (Kumar et al. 2006)	∆G for monomers, 2-state, riversible (Kumar et al. 2006)	mRNA Expression (McClure et al. 2013)	Protein abundance (Wang et al. 2015)	Tm Agg, cells (Mateus et al. 2018)	Tm Agg, lysate (Mateus et al. 2018)	Tm LiP (Leuenberger et al. 2017)	Surface non-adhesiveness (by Levy et al. 2012)	Charged AA
b0789	0.0732			2	1.1					0.293689
b1341				8.4	25.2					0.276284
b1475	0.033			2	2.97	56.5121	75.7421			0.273038
b3309	0.0001			15701.1	2603	58.2439		69.8603		0.320388
b0708	0.1373			13.9	1.45					0.250531
b3678				1.7	0.279					0.288306
b0220				135	489	55.1045	53.3062	50.471		0.185897
b0375	0.2051			0	0.398					0.253394
b0398	0.1058			30.5	0.036		52.903			0.250627
b1328				28	0.016					0.281879
b0736	0.0442			259	18.8	57.3715	59.435		0.051139	0.270677
b3020				11.4	8.36					0.230337
b4161	0.0307			167.6	58	54.4762	54.239	42.6703		0.303725
b0014	0.0168			2453.8	2657	57.706	58.9432	47.5412		0.293564
b2952	0.0493			141.9	10.4		53.7596			0.101604
b3835	0.0306			124.3	3.65	55.2007	53.4632			0.26789
b2809	0.0408			37.6	507	59.2122	55.2712			0.243243
b2429				6.7	1.13					0.114165
b0588	0.0472			47.8	16.9					0.248148
b2342	0.0413			3.5	22.4	54.3399				0.216092
b2908	0.0461			130.7	287	59.3099	60.0329	57.2747		0.284091
b4358				1.2	0.03					0.224189
b1451	0.0847			56.5	0.871	57.0438				0.217454
b0437	0.0044			633.2	433	64.7585	62.5533	58.1044	0.227542	0.252427
b2909	0.0343			666.9	169		53.0756	55.407		0.256545
b2168	0.0076			36.7	78.9	55.608	55.8916			0.22508
b1258	0.0761			2	362	80.4089				0.345455
b2377				15.6	19					0.0379747
b2465	0.0386			19.7	416	64.6601	64.3265	50.6605		0.25976
b3743	0.0143			66	27.8	56.7398	54.006		0.202081	0.238411
b3425	0.1074			126.9	6.61		53.8456		0.121823	0.233645
b1800				4.8	1.66		53.6691			0.25
b4033	0.0514			25.8	1.43	61.7798	61.3264			0.146199
b1792	0.1884			18.7	93.1	56.6601	58.0372			0.333333
b3321	0.0139			6650.5	1951	51.7982	51.4041	61.6488		0.333333
b1440				1.5	890	63.9756	60.4207	63.9294		0.207895
b1904				6.7	8.13					0.179245
b0189				86.9	105	55.4904	57.7381			0.325301
b0346				11.9	21.6	52.7157				0.270701
b1959	0.0778			0.3	0.62					0.0885246
b0080	0.0058			127.4	23.7	56.2745	54.1833			0.294294
b2739				3.1	0.437					0.2607
b1212	0.1535			18.6	0.324					0.253623
b3304	0.0043			6961.6	1288	57.7011	54.8107	64.3397		0.318966
b1026				3.9	0					0.271777
b2136	0.1414			11.5	0.108					0.193717
b2790				68.8	139	55.8572	57.1202	54.4697		0.195946
b1761	0.0407			32.6	544	55.5744	61.4886	58.7766		0.233184
b3535				23.9	0					0.213115
b3810	0.0886			78	10.1	52.1816				0.269231
b3322				17.7	1.33					0.289855
b1912	0.0315			139.2	25.3	56.1711	54.1996			0.143646
b3547				3.4	0.047	59.8585	68.7189			0.122195
b0997	0.0591			0.9	0.224					0.24085
b1816	0.0501			32.4	1.99					0.226306
b1455				0	0					0.144928
b0506	0.0604			188.7	46.4	54.8757	56.935			0.218519
b3701	0.0247			302.8	103	55.9037	58.211	49.1914		0.252055
b0394	0.0775			13.1	116	59.7442	60.385	62.9804		0.239203
b3226	0.0676			93.8	11.1	53.0198	53.5874			0.29771
b3877	0.0455			0.6	0					0.139186
b0740	0.0268			1038.2	397	58.3179	57.5792	55.4505	0.127637	0.170163
b2360				4.5	0.164					0.289377
b0575				2.9	4.27					0.202677
b0549				0.2	0					0.284211
b0420	0.0196			49.8	53.9	54.2066	52.3812	49.7307	0.228846	0.252019
b1182				0.8	3.87					0.264901
b0594	0.0905			45	58.5		52.862			0.231776
b1717	0.0001			25926.1	163		53.4302			0.390625
b1345				50.6	0.163					0.280488
b0881	0.0178			229.5	5.78	53.9563	53.9505		0.109348	0.295238
b0415	0.0528			703.4	1116	79.25				0.206452
b0844				48.8	8.25	49.953	49.045	41.2457		0.259259
b1589				6	3.26					0.264706
b1121				3.6	0.007					0.153257
b1357				4	0.007					0.257732
b0187	0.0812			17.8	46.8					0.28125
b3078				0.2	0					0.109244
b1609	0.1198			48.1	1.14					0.256944
b0991				136.5	0					0.16
b2561	0.1059			26.5	9.85					0.224199
b3025				9.7	2.41					0.316514
b1193	0.0594			106.6	4.54	54.6042	53.0776			0.212871
b1690	0.1424			0	0					0.109181
b2758	0.9776			4	0.455					0.245856
b3390	0.0137			1031.1	171	50.949	51.4064		0.204669	0.331395
b4252	0.1151			51.3	389	70.9246	74.6214			0.288591
b0007	0.1577			3.8	0.01					0.105263
b0116				1892.6	1087	57.0347	57.832			0.274841
b1294	0.0546			39.1	3.95	56.7784	55.84			0.238095
b0245				0.4	0.005					0.241071
b1106	0.241			66.7	0.639					0.252747
b3617	0.018			448.3	79.9	58.7072	61.1212	54.0308	0.298208	0.254408
b0120	0.0129			471	50	71.763	70.1336			0.30038
b2279	0.0099			30.4	70.5	58.6887	53.5622			0.131313
b1420				46.9	0					0.203704
b0383				6.6	3.96	55.0552		56.2955		0.223404
b0466	0.145			74.7	0					0.384615
b3408	0.0188			157.6	68.1	53.4249				0.243243
b1220	0.1369			4.8	0.102					0.221154
b0676	0.032			130.8	42.3	58.3546	54.8408			0.244444
b0399	0.0242			23.6	7.79				0.114298	0.320175
b4533				0.1	0					0.328947
b4119	0.0349			3.3	10.1	57.6251	62.0135	49.0602		0.257778
b1396				1.1	0.038					0.18705
b2426	0.0484			113.7	121	59.7529	52.9536			0.251908
b4266	0.0476			2.4	3.81					0.233202
b1018				154.5	73.8	57.8348	63.4172	53.9187		0.272727
b1893				6.1	0
b3114	0.0352			2.7	22.4	53.4391	51.58			0.266055
b3510				493.8	1301	56.4807	53.0554	56.3766		0.275229
b3734	0.0075			3932	1243	67.7285	59.6306	64.7855		0.232422
b0032	0.0344			84.3	287	56.5506	55.4171	56.6512	0.312254	0.249344
b2846	0.6205			8.7	1.29					0.220096
b0155	0.1314			31.5	1.07	55.4095				0.148305
b2345				4.4	2.08					0.31339
b4240	0.0588			28.3	6.82	55.9158	55.9739			0.127119
b2608	0.0328			6135.2	134	52.6967	53.7439	54.9437		0.265193
b4014	0.0547			158.2	1609	53.7737	55.1898	54.5709		0.265038
b2569	0.0196			291.3	141	53.9325	50.4253			0.279264
b0036	0.0302			0.2	0.658					0.243243
b0906	0.0896			12.1	1.52					0.257642
b0798				5.5	0.503					0.333333
b1003	0.0704			25.3	1044	78.3509				0.364865
b4346				134.9	0.79	52.8883	52.5349			0.246725
b3612	0.0309			436.8	201	53.5882	57.3917	58.5233		0.278752
b0050	0.0282			114.6	7.18	53.3428				0.169355
b1435	0.0485			67.4	3.8	50.8336	49.8478			0.277607
b1628	0.0767			61.8	1.2	58.2116	56.1119			0.204188
b1020	0.0485			18.2	3.46					0.274788
b3131				95.6	1.7	57.0168	60.2436	61.6502		0.272388
b2065	0.0216			211.6	107	71.897	64.9326		0.241517	0.276042
b1002	0.1028			13.6	357	61.1215	61.7852	58.402		0.218447
b0862	0.0369			82.7	5.63		54.4602			0.130802
b0715	0.1232			3.7	0.007					0.0835735
b3639				169.8	82.5	54.9207	53.8593	46.021	0.198029	0.222222
b3185	0.0216			3637.1	902	57.12	53.1439	68.7122		0.345238
b2041				579.5	101	53.5962	50.1981	44.3025		0.277778
b1296				4.8	0					0.136957
b0931	0.0467			372.6	108	53.3123	52.3604	45.7366		0.283208
b2464	0.0547			25	1038	56.2725	58.249	55.6205		0.292063
b0347				0	0.016					0.240506
b2224				0.2	0.396					0.180662
b2326	0.0467			220.8	0.918					0.270718
b1763	0.031			60.7	2.55	51.2785	56.1689			0.291411
b2976				13.2	302	55.7432	55.2801	66.9633		0.250693
b3305	0.0053			9565.8	1681	56.475	54.4434	66.3674		0.255682
b0849		5.15	5.15	84.1	54.4	60.5658	65.3031			0.297619
b2580	0.0559			74	15.6	51.3016	51.1366			0.22807
b4025	0.027			627.6	610	60.0642	59.5811	58.6752		0.251825
b4062	0.0261			22	2.84					0.311321
b2491				1	0.023					0.263079
b1319				0.1	0.639					0.27
b0995	0.1112			47.7	1.9					0.292576
b3195	0.0383			151.6	23.3	59.926	57.1603			0.223881
b2928				45.5	0.557					0.262712
b3242	0.0087			12.9	0					0.0909091
b0949	0.0348			210.7	14.8	50.7049	51.1849			0.309148
b2490				3	0					0.264706
b4419				6.6	0					0.117647
b1650	0.0538			53.6	10	54.444	55.1167			0.244505
b2331	0.0367			48.9	28.9	52.1462	51.7067			0.324176
b2100	0.1635			6.5	0.332					0.203125
b0335				0.3	0.172					0.244019
b1661	0.05			277.2	62.9	52.7074	52.2485			0.262467
b3181	0.0148			404.8	536	50.4429	53.1141			0.33758
b1441				0.2	53					0.223214
b2344	0.0434			400.6	59.5					0.161074
b1677	0.0282			15190.6	5694			47.5579		0.233766
b3012	0.0406			28.3	240	56.3449	57.2585	49.8908		0.284672
b2572	0.0503			216.7	8.41	54.8239	53.0397			0.209302
b3331				0.7	0.027					0.221649
b3719				2.3	0.221					0.211587
b2737				2.1	0.533					0.183463
b4106				0	0.122					0.256705
b1531	0.0326			145.2	2.27					0.31746
b4028	0.1729			0	0.005					0.180328
b2229				0.6	0					0.179612
b3301	0.0032			8639.2	1586	56.586	54.0251	67.367		0.265734
b3487	0.0801			53.4	39.8	54.6369	52.8205			0.274011
b3065	0			1066.3	1818	50.0572	45.6738	49.7122		0.471429
b2440	0.0501			19.9	2.78		54.5753			0.248299
b1250				56.3	14.1					0.189904
b3091				7.3	5.36					0.246964
b3891	0.0365			129	38.2	56.0823	55.9716	46.2363		0.272727
b1335	0.0754			31.6	7.21					0.247059
b1521				2.4	26.5					0.271784
b1184	0.1145			3.1	0.002					0.258907
b2872				2.3	25.5		54.2231			0.268657
b1477				18.8	0.137					0.235294
b4513				9.2	0					0.0357143
b2162				0.1	0					0.205128
b0503	0.1389			15.9	2.19	52.7868	51.9384			0.269972
b0833				46.1	1.77					0.267606
b3889				1	0.262					0.380282
b1633	0.0243			60.6	3.48	51.6494	51.9895		0.133629	0.271429
b1098	0.0599			100.8	32	58.6679	55.7641			0.301887
b3088	0.0597			34.1	0.193					0.15
b3934	0.0673			54	1.69	57.4448	58.1052			0.244118
b1321	0.0374			26	4.84	55.8527	54.807			0.247845
b3916	0.0208			445.6	431	69.3329	63.08	57.3642		0.272727
b1596	0.0488			6.1	0.891					0.117788
b3794	0.0699			93.2	7.85	55.812	56.1782			0.24898
b1636	0.055			73.3	24.7	71.2089	72.9526		0.164285	0.227273
b1518				6.1	18.1					0.347368
b1764	0.0409			146.4	146	51.1809	49.9772	41.6596		0.219653
b4312				58.6	1.9					0.281407
b4504				0	0					0.277778
b0368				1.4	0.28			57.1018		0.280142
b2871				0.4	4.04					0.224181
b0410	0.0154			162.1	122	52.865	56.3428	46.4264		0.342105
b4138	0.0337			117.7	24	63.6649	65.6928			0.12973
b1970				9.3	3.19					0.227941
b0031	0.0604			123	199	73.7141	67.5508	67.6639	0.207092	0.272059
b4123	0.0108			2.4	1.73					0.137079
b2399	0.2106			30.4	0.732		52.6514			0.310078
b2021	0.0584			32.9	160	55.974	53.9723	46.9331	0.216164	0.211268
b3945	0.4975			6.7	79.7	75.2211	81.1907			0.213115
b3790	0.1509			50.9	0.421		55.0799			0.183333
b2463	0.0317			43	422	64.6624	64.7031	47.1756		0.245383
b0474	0.0225			1867.5	882	53.5632	55.4798	42.5521	0.260263	0.323944
b4170	0.0812			74.5	6.53	52.6926				0.247557
b4003	0.1963			9.2	0.331					0.232759
b1000	0.0691			74.2	206	55.2497	60.4811			0.295082
b1497				1.4	0.011					0.239583
b0832	0.0501			7.9	0.595					0.15894
b2828	0.0402			130.3	8.48					0.144828
b0968	0.1384			22.3	75.4	56.644	55.415			0.274725
b0924	0.0295			141.6	37	51.217	52.2414	45.2822		0.319865
b3151				43.5	0.459					0.0985507
b2076	0.051			3.8	0.315					0.170898
b1489				0.7	0.542					0.261905
b2306	0.0292			16.9	57.6					0.269531
b0726	0.0284			212.7	373	51.113	51.131	48.5202	0.21718	0.269313
b2137	0.1281			1.1	57.4	55.5894	54.2035			0.222222
b0979	0.1263			9.1	0					0.116711
b2722	0.0528			0.3	0					0.124183
b2070				2.4	0.767					0.24575
b2432				94.4	10.3	66.2371	65.0195			0.226316
b1023				2.3	0.05					0.242921
b0198	0.0338			262.6	13.4	58.3711	59.0071			0.0925926
b0514	0.1295			1.1	1.02					0.176316
b3778	0.0172			101.6	3.3	51.8772	51.322			0.28869
b2723	0.066			0	0.008					0.108731
b0677	0.0423			105.2	87.6	61.1087	59.9769	58.6367	0.235022	0.223097
b2925	0.0077			1029.7	1372	55.5842	54.3695	49.6778		0.243017
b1490				3.3	27.2					0.297688
b2500	0.0793			62	56.5	52.1843	52.7433	43.5322	0.176613	0.255924
b4349				84.4	16.7	50.4236	49.8766			0.289773
b1083	0.1029			8.3	64.5					0.202532
b2195	0.0746			17	1.52				0.186064	0.23913
b0305				4.4	0.19					0.201413
b3439	0.0339			40.6	140	54.2019	56.6599	57.3898	0.164643	0.278261
b4385				46.6	0.515					0.237557
b2095	0.1983			608.8	1769	49.2544	50.8672	48.9856		0.250597
b2268	0.1079			62.3	1.98	61.6175	64.712			0.240132
b1013	0.1011			60.3	3.05	54.535	53.7858			0.241706
b3646	0.0379			43.5	0.007					0.151961
b1269	0.0176			121.1	48.1	51.089	52.4606			0.327586
b1607				11.5	0.03					0.0909091
b2120				0.1	0.115					0.21372
b2192				76.6	0.26					0.287834
b1198				92.4	28.8	51.5092	54.746	49.2526		0.246285
b3068	0.1353			33.6	80.8	52.9735	52.754			0.227545
b0587	0.1904			1.3	0.501					0.265957
b0099	0.121			34.5	3.13	53.3867	56.237	58.4131		0.3125
b1209	0.0444			74.7	61.7	69.9542	64.4557			0.218447
b3432	0.0344			46.2	75.3	57.0398	55.9886	50.5224	0.10066	0.286107
b3651	0.0185			119.5	6.27	54.5601	53.1532			0.232456
b0208	0.0531			23	11	53.8723	54.5464			0.264026
b0641	0.1174			165.3	57.9	68.8735	70.4375			0.244792
b1370				16.5	0.228					0.286154
b3479				2.1	0.848					0.201581
b2316	0.0124			538.3	250	60.0935	59.6194			0.264026
b1115				0.2	0					0.120787
b2852	0.9299			0.6	0					0.269147
b2742	0.0643			115.3	32.3	63.5446	59.6257	56.7081		0.140212
b0759	0.0227			61.6	127	56.5265	52.3765	45.0333	0.240004	0.237389
b2774				0.3	0.089					0.180769
b3738	0.0217			3509.7	13.7	64.2825	63.4021			0.133333
b3513				7.3	18.2	62.6532	55.5316			0.205729
b2057	0.1166			0.1	0.328					0.235149
b2628				34.7	0.967					0.340782
b2674	0.0845			67.6	2.5					0.237037
b2840	0.1295			22.7	7.38	55.5223	58.6259	58.1966		0.244541
b2141	0.0433			15.2	0.065					0.0916031
b4265	0.0288			9.2	6.13					0.105023
b3137				0.4	1.11					0.263158
b3515				48.8	0.511					0.248963
b3822	0.0278			42.7	0.594					0.251645
b2349				62.3	1.26		52.4691			0.299479
b3999	0.0256			451.8	54.6	51.6078	52.0229	46.1487		0.297436
b1557				32.9	26.5	53.0609	56.6655			0.2
b2419				16.9	0.803					0.276423
b3714	0.0196			269.5	2.14		58.1417			0.101351
b0400	0.0493			22.8	5.5					0.25814
b0451	0.0449			7.4	76.3					0.114754
b2015	0.0733			7.7	0.626					0.266234
b1730				0.8	0					0.211111
b2037				205.8	0.28					0.115942
b4166	0.0594			79.4	0.014					0.277778
b2768				5.6	0.025					0.215789
b3179	0.0023			513.5	26.6	53.8261	53.0785			0.278846
b0926	0.0236			358.9	1.96					0.270718
b1657				9.7	7.07					0.0927835
b2019	0.0274			66.7	233	59.7311	57.7974	46.8414	0.213261	0.285235
b1689	0.2993			0.1	1.19					0.282051
b1305	0.0673			39.7	105	68.8129	57.7063	69.4462		0.260274
b1326	0.0502			12	21.6	56.9382	56.5795			0.233716
b2234	0.0197			586.1	240	54.7189	52.0324	44.7947	0.235742	0.261842
b2882				1.2	0.072					0.116129
b2571	0.0573			104.8	85.8	55.7191	52.6485	46.5303	0.0552695	0.217666
b1372				1	0.751					0.19571
b3780	0.0158			572.5	137	51.1254	51.1158			0.290476
b1176	0.0871			301.2	42.7	55.0392	55.2126			0.221739
b4551	0.0435			131.3	14.4	58.1899	59.7032			0.369231
b0525	0.0111			1411.9	755	50.6053	54.5496	46.3963	0.305235	0.251534
b4298				3.7	1.78					0.206667
b1591	0.1466			33.9	7.78	52.4078				0.206897
b2585	0.033			159.4	243	51.4587	52.3273			0.308889
b4195	0.0211			3.3	1.9					0.300654
b2233				2.5	0.08					0.180945
b1592				6.4	0					0.110312
b1353				6.6	2.27					0.229814
b2957	0.0446	11.4723	11.4723	3	47.6	58.7007	57.6767	59.069	0.371462	0.198847
b4512	0.0427			11.8	2.39					0.3125
b0093	0.0353			255.6	2.85	53.6907	53.1338			0.24
b0161	0.0398			188.5	397	55.7828	66.5569	49.698		0.169133
b3328				1.4	0					0.256944
b2094	0.4022			721.4	1432	49.7618	50.9467	42.4812		0.23301
b0214	0.0354	8.63789	8.61541	90.4	3.78	54.714	56.3525		0.261183	0.292208
b2254	0.08			23.8	15.5					0.23676
b3106	0.0983			7.3	1.24					0.237069
b2791	0.0705			92.2	1.27	53.8051	53.5856			0.301158
b0197	0.0174			384.8	1138	70.3894	73.0191			0.251852
b2371				0.8	0					0.215789
b0900				7.3	0.003					0.255814
b2483				0.2	0					0.136943
b2187	0.0515			433.7	165	55.0328	53.2246			0.202703
b3233	0.0154			892.7	387					0.282443
b2032				283.3	24.4	52.7092	50.8902			0.274933
b2413				86.5	22.1	58.2903	57.5126			0.130952
b3787	0.0556			93.5	4.84	52.1416	51.7341			0.231504
b4037	0.0511			43.3	198	52.7667	58.2228			0.157377
b1381	0.1432			28.8	2.28					0.20615
b4109				4.3	0.596					0.249663
b3557				17	0					0.337209
b4406	0.0384			283.8	94.5	55.2257	54.8074	47.0607		0.276923
b1993	0.1119			7.7	9.99					0.266667
b1466	0.0987			1	0.925					0.282609
b3663	0.0886			9	1.58					0.234899
b1233	0.1225			305.8	14.4		53.9073			0.245033
b3326				1.1	0.016					0.239837
b1144				18.6	0.01					0.267327
b3894				306.2	13.2	84.5678	86.4172			0.227586
b0457	0.2295			23.7	0.424					0.246602
b3754	0.0841			16.5	0.032					0.120253
b1295				103.5	65					0.3
b2529	0.0068			1026.5	793			45.7026		0.299213
b0993	0.3018			2.1	0.76					0.222344
b1770	0.0752			77.4	10.9	56.7013	60.4242			0.278884
b4487				21.2	47.6					0.453704
b2107	0.0803			243	165	63.5323	69.4914			0.216216
b0127	0.0266			146.8	44.3	58.0256	58.9944			0.263844
b1913	0.0259			31.6	5.76	51.4966	51.9848			0.272578
b1347				0.7	1.13					0.308824
b4478	0.0435			1.4	0.147					0.262467
b3509				166.7	733	67.3942		56.8253		0.205607
b0303				3.6	0.512					0.194805
b0674	0.0331			48.8	140	51.7359	51.8507	46.6517		0.285714
b2699	0.0133			421.3	355	51.7201	49.4934			0.264205
b1902	0.1287			37.7	1.98		52.1353			0.23494
b2292	0.0483			4.3	0.069					0.16092
b3098	0.0462			288.5	1113					0.33
b3051	0.0628			1.8	2.46					0.277174
b0923	0.0021			175.8	93.2	54.0997	54.261			0.3125
b2710				2.4	0.173					0.263598
b3706	0.0278			99.1	88.6	56.6994	51.8888			0.273731
b3214				27.7	0.251					0.177866
b0163	0.0362			134.2	797	58.7762	54.6965			0.377953
b0823	0.0219			0.3	0.03					0.258344
b0040	0.019			0.4	0.035					0.125249
b1610	0.1306			26.8	2.35	53.3451	52.5115			0.298701
b0721	0.0393			209.6	58.3					0.164062
b2950	0.1433			0	0.915					0.255385
b3353	0.0849			48.3	0.751					0.244838
b0777	0.2099			76.3	0.526					0.24
b1894				9.5	0.041
b0233				23.7	3.04					0.312977
b2918				1	0.148					0.257576
b1037	0.0199			7.6	24					0.188406
b1696	0.1186			7.4	0.327					0.261589
b4058	0.0104			40.8	55.1	64.5274	64.2347	53.5229		0.28115
b3009	0.0326			44.6	3.27					0.133028
b0142	0.1067			98.9	2.88				0.118758	0.246835
b0731				0	0.035					0.167428
b1535				12.9	1.61					0.284746
b0793	0.0345			16	0.423					0.146277
b4333				4.1	8.54					0.224299
b2472	0.0314			179.4	18.2	58.0224	59.5558	57.7743		0.224599
b2049	0.0517			0	0.416					0.280922
b1516				1.1	374	56.1012		57.9886		0.215339
b0337	0.1202			57.1	170	75.3772	74.5467		0.255333	0.239437
b3748	0.0665			152.1	130		67.8588			0.224638
b0494	0.0636			73	36.9	56.3016	56.4085	59.7408	0.202132	0.202899
b0358				1.9	0.018					0.199219
b3339	0.0012			11866	9789			49.9716		0.300254
b4004	0.0694			14.5	0.423					0.265909
b1838	0.2764			8.8	0					0.285714
b1727	0.0754			143.9	108	58.4561	58.8519	64.9983		0.257919
b3386	0.0172			159.4	545	67.5633	66.775	56.4772		0.258929
b1227	0.0412			0.5	0.773		57.4025			0.160714
b2743	0.03			96	21.2	51.8341	52.3773			0.251208
b3352	0.0396			69.5	10.9	54.0256	53.7707			0.289308
b2290	0.0183			215.1	46.6	52.1335	53.5557			0.25495
b1960	0.0778			35.9	0.992					0.341935
b0546				19.4	0.576					0.257576
b3961	0.0239			172.8	69.7	55.6598	55.9102		0.242453	0.286184
b3947	0.0558			0.1	0.876					0.24399
b1754				9.5	2.3	54.1155				0.217054
b0636	0.0088			145.5	16.3	55.0217	51.0813		0.26094	0.272727
b0697	0.0475			3.8	0.799					0.193833
b1871	0.0426			88.6	7.25	55.2049	52.491			0.267081
b4353	0.0341			97.5	0.008					0.30303
b2244				42.3	0					0.285235
b0259				77	0.26					0.287834
b1061	0.0908			113.9	10.2	53.1983	53.9212			0.2625
b0974	0.1145			1.7	2.32					0.183761
b3621	0.1165			131.6	1.15	58.0394	56.4741			0.273585
b4188	0.1299			3.2	2.22					0.177778
b0065	0.0671			43.6	0					0.158103
b0990				16	27	53.3587				0.231884
b0452	0.0237			62.6	71	70.168	69.047	52.2853	0.127401	0.242105
b3306	0.0001			10066.6	1255	52.4485	52.7642	57.214		0.271318
b3980				10828.5	1889			49.9716		0.300254
b0947				94.4	44.2	62.8976	55.6096	45.7743		0.230978
b2675				53	31.4					0.239832
b4383	0.0392			618.4	368	56.1133	63.837	58.3406		0.280788
b1832				403.3	148	52.0655	55.1925	49.5068	0.126026	0.21978
b3909	0.5307			7.5	0.523					0.116564
b2059	0.0523			0	0.271					0.255396
b0073	0.0357	16.2		16.7	404	60.5074	59.8777	57.7889	0.284592	0.251381
b2728	0.0164			5.5	1.04					0.235955
b3553	0.1078			247.9	178	54.8757	52.6665	45.5182		0.247678
b3222	0.178			19.2	1.83	64.5822	62.7751			0.193103
b2542				3.1	0.12					0.22807
b4467				4.2	1.53					0.275862
b3820	0.0184			138.6	50	53.8682	60.5174			0.24026
b4566				5.2	0.045					0.309524
b1749	0.0475			122.9	194	51.0072	52.2657	42.5918	0.224243	0.303371
b1791				6.6	0.004					0.0994898
b0678	0.0269			104.9	181	60.1875	60.8147	57.7156		0.256604
b1603	0.0422			89.2	167	56.6289	55.6295		0.150092	0.19057
b2734				3.5	0					0.253456
b1752				5.5	0.199					0.128205
b3210	0.0347			96.6	38.8	51.3516	52.4783			0.289575
b3204	0.0304			221.7	282	59.1993	64.3841	67.1711	0.209968	0.271605
b2753	0.0899			26.3	0.746					0.258721
b0653	0.0301			29.1	2.18					0.121076
b2301	0.1229			25.4	32.7			41.5556		0.262911
b4065	0.0328			16.6	1.35					0.189781
b1300	0.6025			0.5	1.75					0.242915
b3400	0.0244			294.7	39.8	55.4104	53.5091		0.16796	0.401515
b2235	0.0099			474.9	123	81.5343	83.117	51.6069	0.228245	0.261333
b2047	0.057			0.2	0.137					0.215983
b1771	0.0753			2.6	0.175					0.233846
b0727	0.0163			397.2	542	53.3869	54.6165			0.289604
b0529	0.0272			236.7	75.2	69.4364	67.9254	60.9578	0.149927	0.236934
b1575				1.5	0.043					0.245902
b2736	0.1269			0.9	0.343					0.182724
b0130	0.1121			22.8	0.441					0.232843
b3426	0.055			368.4	133	59.4785	57.0206			0.288
b3200	0.0366			389.2	85.7	59.4433		45.5591		0.228261
b2984				0.4	0.015					0.247012
b3744	0.0275			103.2	75.6	49.4874	46.9845			0.285714
b0799	0.0455			24.5	0.281					0.286713
b2524	0.0413			388	60.4				0.235224	0.353846
b1833	0.0809			27.9	0.473					0.185446
b4423				6.8	0					0.117647
b3437	0.0253			10.9	12.4		50.7427			0.298851
b1854	0.0109			122.3	407	58.8604	57.6709	48.7663		0.26096
b2914	0.0111			519	468	59.0087	56.4142	51.2989	0.157022	0.215596
b2247	0.0192			0.2	0.69					0.240099
b2938	0.0121			450.5	167	64.2658	55.791	53.233		0.261796
b1919	0.0641			69.6	193	72.3551	74.146			0.217125
b4064	0.011			32.5	36.9					0.0915179
b4399	0.1267			6.8	0.301					0.230444
b3942	0.0482			157.3	750	53.3577	55.3922	50.7515		0.25931
b0817				116	8.72	54.4726	56.162			0.344156
b2219				2.2	0.171					0.215815
b2719	0.0163			6.8	0.166					0.251969
b3251	0.0004			482.5	466	49.8702	49.8522			0.236994
b1057				10.1	0					0.171123
b1634	0.0535			465.5	5.23	67.0324	65.5736			0.126253
b2443				14.6	0.751
b2546				0.9	0.009					0.0906344
b0938	0.6575			5.7	0					0.151685
b3497	0.0245			39.3	3.33		52.8974		0.135686	0.277108
b0001				193.3	0					0.1
b4256	0.1271			45.3	25.4	51.6641	52.4354			0.253012
b1040	0.0363			6.4	40					0.260465
b2183	0.035			146.2	67.5	51.082	52.274	44.969	0.146505	0.3
b0655	0.0346			74.6	837	69.2584		60.6199		0.275748
b1241	0.0146			271.5	1256	56.8102	55.8543	65.4969		0.248315
b0550	0.5337			0.2	0					0.294118
b1914	0.0155			226.5	33.1	50.8095	50.8728			0.248848
b0769				0	0.234					0.206304
b0675	0.0186			225.6	76	66.7467	63.5036			0.216867
b1150				2.4	0					0.0508475
b4148	0.1071			33.3	0					0.0769231
b0554				16.2	0.027					0.185714
b2682				97.1	0.015					0.106557
b1972				5.9	1.17					0.17619
b2171				707.8	208	49.6724	51.6462	43.4717		0.291005
b0812	0.0216			192.4	2541	53.8646	73.3717			0.289157
b1378	0.0425			145.7	19.2	53.326	52.5113			0.233589
b2381				32.9	7.22					0.279835
b2602				3.2	0.225					0.241667
b0826	0.0688			48.5	4.08	56.3584	55.5768		0.15746	0.205645
b2372				0.6	0.026					0.124601
b0839	0.0399			82.4	225	55.947	56.0413	50.8931		0.213033
b0779	0.0206			80.7	31.9	51.9609	51.0615			0.299107
b0115	0.0339			1830.3	966	56.0716	56.6765	58.4392		0.26868
b1338				0.3	0.105					0.22069
b2890	0.0323			743.5	498	55.2264	51.8258	45.5373	0.221561	0.311508
b3415	0.0132			7.8	0.762	65.7951	61.1176			0.118993
b0497	1.2664			1.9	0.009					0.275789
b0318				5.5	0.184					0.22
b2198				25.1	0					0.161765
b1702	0.0165			329.6	397	54.7257	54.3659	47.8419		0.261694
b3496	0.0647			18.1	0.318					0.110656
b0275				18.8	0.014					0.188889
b3128	0.0365			3.9	1.56		53.0266			0.222222
b1143				65.6	0					0.241071
b1523	0.1185			16.6	0.013		53.0322			0.245763
b0121	0.027			429.9	76.1	57.9618	58.3454	50.787		0.243902
b3176	0.0205			458.4	257	66.8492	67.4101	57.2983		0.259009
b1469				0.1	2.04					0.101952
b4217	0.0127			201.4	5.38					0.313433
b1299				24.9	21					0.222826
b3231	0			5284	2158	57.0955	54.3008	55.4045		0.333333
b0685	0.0501			82.4	13.8		53.1477			0.375
b0567				7.2	0.925	56.8435	57.6769			0.20339
b3241	0.0381			6.2	0.001					0.252427
b0696	0.1801			9.9	0.171					0.137566
b0373				25.9	0.235					0.336634
b2511	0.0145			402	154	53.7737	50.9489	60.4252		0.306748
b0348				0.4	0					0.226837
b3628	0.2504			99.3	1.8	53.9272	53.2469			0.26087
b1887	0.0403			6.4	278					0.210843
b0540				19.7	0.235					0.336634
b0035	0.1037			1.4	0					0.241026
b0365				0	0.406					0.197492
b2199	0.0796			24.2	0.045					0.139344
b0822				70.1	18.8	55.9185	54.6631			0.255556
b0433	0.0566			86.3	0.458					0.120408
b2558	0.0769			18	0.025					0.252654
b1809	0.0559			200.7	382	75.2991		58.5615		0.230088
b2454	0.0616			0	0					0.241877
b2173	0.0771			46	2.69	53.3208	52.5317	46.2549		0.259939
b4260	0.0093			272.4	143	57.2616	71.8912		0.296059	0.243028
b3299				4750.5	202		53.8986			0.405405
b2170	0.0571			3.2	0					0.127551
b0078	0.0118			12.6	308				0.121522	0.271605
b0450	0.0167			0	55.4					0.306306
b3495	0.0033			405.4	439795	62.2589	65.8395			0.272727
b1127	0.04			26.1	170	52.8969	58.5296	52.3438		0.277641
b3218				76.6	0.26					0.287834
b1188				10.8	19.6					0.294695
b2951	0.0758			149.4	127	66.3199	66.0408		0.167552	0.266094
b3874				3.3	2.47					0.133333
b3194	0.0223			185.2	6.99		53.6368			0.131274
b0088	0.0458			78	40.7	55.1018	53.5402	48.604	0.202461	0.226545
b4596				178.2	4.88
b3080				1.2	0.002					0.249361
b2582	0.0266			57.6	7.69	56.219	58.1157			0.282609
b3032	0.0422			106.1	46	64.6722	65.1538			0.259124
b3097	0.0872			274	11.6					0.38843
b3967	0.048			184.1	8.89	54.8123	50.8996		0.208167	0.235915
b0654	0.0287			18.3	5.31					0.118367
b3047				2.6	1.11					0.217742
b1555				0.7	20.1					0.372549
b1981				28.7	26.9					0.132723
b0027	0.044			158.1	0.992					0.141104
b4319				9.3	0.15					0.13253
b1283	0.0222			135.2	62					0.112676
b1846	0.0849			13.3	66.6	53.5105				0.252294
b0600	0.0833			7.9	8.17			60.5465	0.153024	0.212987
b2203	0.0431			6.7	0.222		53.0819			0.202703
b4098				0	4.12					0.260714
b0516	0.0652			6.3	0.432				0.185602	0.236585
b0489				27.5	33.2	58.4688				0.236842
b1679				47.1	10.3	56.3401				0.248175
b2810	0.0624			71	5.72	62.848	63.8793			0.2025
b1676	0.024			839.2	1161	62.8829	62.9934	60.9168	0.30341	0.266525
b0020	0.0459			56.7	0.473		54.0134			0.253333
b3653	0.0396			44.4	0.964					0.1225
b2133	0.0553			45.4	220	60.4013	59.8224	49.2151		0.303509
b1876	0.0232			339	131	55.7538	54.6838	48.1568		0.282986
b1818	0.0354			287.4	169	57.2773	55.4574			0.0943396
b1630	0.0839			56.7	0.54					0.111111
b3474	0.0587			7	0.142					0.143678
b1620	0.1191			11	0.233					0.219941
b4199	0.1731			0.7	0					0.2
b0854	0.0285			18.5	462	58.246	54.3335	68.8473	0.400775	0.249322
b4331				4.8	0.718					0.295082
b2660	0.0636			2	2.06	57.266	54.3656			0.223278
b1645				7.6	0.365					0.176383
b0969	0.0522			131.7	23.4	54.8961	55.3447			0.287037
b2434				41.8	8.22	55.5868	53.064			0.342857
b3687	0.0103			225.5	96.9	52.0189	55.2011			0.294118
b1594	0.0445			24	2.58		53.5316			0.234568
b2811	0.084			87.6	40.9	55.2737	54.2435			0.212329
b1500	0.8795			0.1	0.009					0.238095
b4376	0.0562			153	384					0.275
b3813	0.0101			105.3	23	50.5769	52.9123			0.276773
b3256	0.0206			860.5	172	57.6825	54.7818	45.9038	0.175127	0.270089
b0742	0.0492			626	126	60.9108	62.1729	57.0378		0.183206
b3941	0.0182			10.9	364				0.271549	0.274576
b1315				1.1	0.644					0.228571
b0586	0.1462			24.8	57.3	52.8527	52.5999	47.0051		0.212074
b1056	0.0445			37.8	90.3	61.2256	65.457	63.071	0.441213	0.278947
b1389				0.7	0					0.319149
b2400	0.0286			1019.5	259	59.0331	59.6555	58.9056		0.314894
b0174	0.0372			396	19.1	54.9516	53.2719		0.218988	0.269841
b4542				24.2	0					0.0882353
b4237				4.1	1.2					0.235294
b1094	0			16233.1	2285	59.6044	59.8593	43.1842	0.359372	0.337662
b2541				1.6	0.002					0.178439
b0265				20.9	0.014					0.188889
b0871	0.0323			22.4	291	74.4044	72.0575	52.4983		0.23993
b4198	0.0428			2.9	0.736					0.246696
b3235	0.0451			61	4.5	59.2721	58.304		0.000923364	0.177966
b0785	0.0514			201.4	103	60.377	57.2723		0.135044	0.308725
b0892	0.017			54.2	7.15	53.1787	50.8874			0.273543
b2568	0.0332			283.6	51.4	61.0568	60.869		0.0737947	0.22291
b0281				75.4	0.627					0.273118
b4326				3.6	0.692					0.224806
b1194				0.6	28.1					0.246914
b4280				33.4	4.93					0.283019
b0283				0.9	0.272					0.249211
b3774	0.0077			57.9	1595	54.9425	51.0998	50.8592	0.210953	0.263265
b0314				25.9	0.47					0.16568
b1621				13.3	0.544		53.4577			0.136106
b1041	0.1006			0.7	0.768					0.133333
b0956	0.0494			106.3	119	52.2053	52.9797			0.348993
b1419				111.7	0.023					0.196429
b3932	0.011			368.4	95.5	69.1337	78.6133	54.3752		0.274286
b2521	1.2711			52.1	410	53.0161	56.5033	54.8023	0.188163	0.257143
b3073	0.0301			5.2	7.91					0.226981
b2642				18.4	1.36					0.206714
b3360	0.0793			13	2.04			51.1299		0.236559
b1930	0.0009			85.4	162					0.223684
b2075	0.0519			2.7	0.249					0.153994
b2036				191.2	254	58.5563	57.3711	48.9615		0.300546
b1337				0.1	0.276					0.20625
b3675	0.1361			12.6	0.705					0.210084
b1774				0.6	0					0.242775
b0480	0.0689			37.4	117	63.8551	64.9229	61.6117	0.317981	0.262295
b1093	0.0322			2591.9	905	54.5172	51.4888		0.265292	0.213992
b1951	0.0678			3.9	0.004					0.247573
b0686	0.0594			49	82.6	55.6421	54.8779			0.252964
b4336	0.0615			5.9	4.84					0.282353
b4390	0.0291			60.6	21.1	57.3647	53.7338			0.276284
b0608	0.0569			7.1	45.4	56.2247	53.7296			0.238443
b1626	0.1144			127	0.135					0.103448
b1691	0.0781			0	0.059					0.104762
b1644	0.1046			30.9	1.1					0.207746
b0619	0.0777			13.4	0.247					0.239564
b2264	0.0505			16.6	2.57	58.726	58.754	43.799		0.223423
b4316				40.8	4.57					0.204167
b3053	0.076			26.9	17.3	53.3967		50.8574		0.283598
b0632	0.0255			310.1	160	51.876	52.8509			0.226368
b0886	0.0833			64.9	16.9	58.2441	56.2846			0.188811
b3189	0.0174			368.4	65.9	62.2956	51.4202		0.205131	0.251196
b4210	0.1311			7.4	0.008					0.108359
b1790	0.1975			9.2	0.004					0.209559
b0219	0.1111			28.7	16.3					0.243137
b0627	0.0728			277.6	16.1					0.30303
b0570				19.4	25.6					0.250522
b0768				0.9	0.045					0.249258
b1723	0.0431	9.65	9.65	46.1	179	61.2971	57.1973	48.4199		0.207792
b1669				2.7	0.333					0.245353
b1474				1	1.22	55.6397	71.8801			0.229783
b0160	0.0638			38.5	2.81	56.7956	56.5159	46.9034		0.313492
b0028	0.0442			116.7	234					0.256757
b2552	0.0517			25.9	7.52	54.8598	52.5845		0.281832	0.248101
b2330	0.0272			376.5	177	54.2087	54.9945	45.4694		0.271845
b0023	0.011			4718.2	1190	56.3163	48.4189	64.4269		0.337209
b0932	0.032			81.8	208	50.9522	52.7159	51.5786	0.23669	0.266974
b1380	0.0333			77.4	151	55.7851	63.6802	64.0792		0.253049
b1880	0.0569			1.5	0.085					0.228346
b2924	0.0522			595.6	186	57.2967	71.2023			0.185965
b2988	0.0551			111.8	48.7	60.658	60.7651	53.3368		0.271845
b4120	0.0914			4.9	0.403					0.134615
b2926	0.0116			964	3022	63.1752	62.1752	58.0125	0.332958	0.264249
b2880				1.8	3.9					0.271318
b4047				0.1	0.007					0.313253
b2200	0.0754			11.4	0.005					0.114155
b1852	0.013			218.9	280	63.344	59.6847	56.4474		0.27551
b2913	0.0187			94.7	626	58.1531	60.3846	55.9856	0.244567	0.237164
b0070				240.2	0.016					0.104859
b4132	0.0647			0	0.045					0.0948081
b3159	0.0428			3.1	0.172					0.213058
b1113	0.0937			14	0.394					0.200627
b1273	0.0366			340.1	223	55.8172	57.9081			0.304878
b0606	0.0283			626	181	58.7582	56.9371	60.4102	0.295447	0.257692
b3735	0.0342			3095.3	588	64.2369	58.3584			0.267045
b1572				11.2	0.007					0.317073
b3803	0.0709			118.8	103		59.7389			0.234694
b3995	0.0504			109.5	261	52.3076				0.299363
b1004	0.0294			21.4	1258		65.1928	46.2108	0.241873	0.172589
b0391	0.083			43.9	355	53.2052	54.3305	55.4294		0.182796
b3607	0.0208			122	66.4	64.0211	62.5045			0.231618
b2010	0.0665			12.4	0.189					0.273902
b2826	0.2452			1.7	0					0.187097
b1900				0.9	0.85					0.240557
b3726	0.0233			63.7	0.636					0.132203
b0313				58.5	0.965					0.242268
b2045	0.2214			1.1	0.089					0.235294
b2077				3.1	0.022					0.104255
b0738	0.0803			242.8	27.8	56.3979	57.8063			0.234043
b4192	0.0181			3.2	3.81					0.266289
b1498				3.4	12.3	54.3025				0.237925
b1681				26.7	17.1	65.2249	58.5538			0.253555
b2975				0.7	2.04					0.0894454
b2806	0.0321			84.9	10.6	51.2852	51.5353			0.268493
b0379	0.0967			2.7	0					0.158416
b3441	0.1126			13.5	1					0.31677
b0824	0.0658			0.1	0.203					0.260586
b4522	0.0279			431.4	0.017					0.25387
b4022	0.0507			57.3	7.32	51.3278	51.4799			0.33218
b2263	0.1744			23.9	1.08					0.231076
b3598				5.8	0					0.226891
b2218	0.0781			43.2	3.77					0.235732
b3288	0.0482			392.5	107	55.5019	54.9341	48.1976		0.219745
b4214	0.058			46.9	260	58.2695	59.0866	55.6038		0.24898
b2718	0.0441			12.9	0.171					0.259259
b4559				1.9	0					0.107143
b2474	0.2146			22	0.704					0.237313
b0351				0.6	4.33					0.222222
b1025				17.1	0.301					0.190687
b3409	0.0425			63.2	47.3	55.2145	56.3877			0.170984
b3868	0.0193			26.1	27.2	53.8296	52.8541			0.269231
b0068	0.0517			58	157	74.2489	70.2751			0.211656
b0285				0.1	0.035					0.227129
b3117	0.0246			2.2	21.1	54.4178	51.4162			0.240854
b4460				2.7	0.019					0.103659
b3346	0.0116			222.4	72.8	53.1067	51.8571			0.251046
b3558	0.2337			5.6	3.71					0.312057
b1753				14.5	1.59					0.243094
b0806				4.7	0.365					0.164706
b2382				9.1	1.19					0.193662
b1554				0.2	0.242					0.261364
b3357	0.0044	7.2	7.2	593.9	669	53.81	52.2558		0.22151	0.267943
b2030				80.4	0.26					0.287834
b0543				94.3	0.443					0.0642202
b3573	0.1888			8.1	0					0.294872
b1830	0.0393			274.3	147	52.3829	52.0577	43.4944		0.298091
b4293				61.1	0.385					0.273256
b1653				4.5	1.13					0.251139
b2735	0.0836			14.7	4.38					0.223485
b1164				49.1	0.01					0.285714
b0818	0.1071			16.9	0.003					0.118598
b4202	0			4321.1	1547	53.1924	49.0564	66.9628		0.337838
b2624				2	0					0.275362
b0157	0.0218			52.1	0.075					0.15534
b0604	0.1229			44.8	20.7	63.3892	66.2737			0.222672
b0791	0.09			75.7	0					0.2
b0927	0.0493			281.1	84.6	58.04	58.5429			0.252336
b1538	0.1412			56	154	57.8552	60.6371			0.251471
b1565				0.4	0					0.2
b2731	0.0612			4.9	0.41					0.280753
b0629	0.2336			7.6	0.002					0.218354
b3468	0.0493			77.9	0.068					0.111111
b2340	0.0589			143.2	7.92				0.0882299	0.1875
b1229				8.2	0					0.40625
b2462	0.0262			0.1	0.004					0.227273
b4209	0.0636			9.1	3.34	55.6382	55.7557			0.310502
b2346	0.034			284.2	16	75.6931	56.3547			0.2
b0133	0.083			267.1	424	54.2692	53.6003	46.4223	0.203238	0.294326
b1748				0.7	126	55.0869	56.5291	52.6516		0.219753
b4484	0.06			130.6	1.71					0.272727
b3828	0.048			19.2	6.02					0.231013
b0049	0.0436			51.7	16.6	58.5715	60.0911		0.207601	0.261649
b2408	0.09			1.4	0					0.229249
b2597	0.0405			499.6	925			47.95		0.303571
b0176	0.0717			409	4.81	60.8725	59.8794			0.216036
b0509				0.4	0.049					0.209622
b2525	0.0296			528.8	280	66.9996		46.501	0.209653	0.327273
b0917				83.5	202	64.6737	58.3529			0.305085
b3107				27.3	0					0.377358
b1464	0.133			28.9	5.35		53.3803		0.193764	0.246622
b4180	0.0116			39	31.2	54.1201	52.0403			0.256198
b2313	0.0213			296.6	5.12					0.136646
b0889	0.0029			266.2	1018	57.0389	55.4854	56.844		0.306748
b3478				2.2	0.244					0.152174
b4186	0.0574			0.9	0					0.284974
b2177	0.0743			15	0.772		53.3087			0.233831
b0711	0.0821			54.4	34.6					0.21659
b3655	0.1215			50.6	15.8	51.9373	54.0191			0.193662
b0199	0.0275			105.6	78.6	59.7384	57.2677	46.4856		0.239766
b2394				78.4	0.272					0.281843
b3294	0.0038			1354.1	1119	57.4591	54.0754			0.325397
b2034				383.9	50.1	49.9338	46.9325			0.270517
b2482				0.7	0					0.132638
b4020	0.0371			12.9	1.15					0.214022
b4314				579.9	10.9					0.116022
b3120				0.4	0					0.247191
b0349				0.4	1.17					0.243151
b4024	0.0349			43.1	107	55.1642	53.4921		0.205792	0.232143
b4060				39.7	0					0.108696
b3549	0.0931			55.4	3.05					0.241935
b1261	0.0202			29.7	451	61.0163	60.4542	51.7779	0.274521	0.244949
b2455	0.0372			0	0.531					0.212446
b3444				17.9	0.041					0.188889
b2505				4.5	0					0.169591
b3536	0.1179			83.7	0.77					0.231801
b0552				80.7	0.26					0.287834
b0150	0.1663			382.4	43.1	69.8695	69.123			0.22118
b1808	0.0269			19.1	0.204					0.237795
b3574	0.0545			36.2	16.8					0.241993
b0753	0.1277			44.3	550	55.7001	53.2332			0.224
b0737	0.0079			464.7	25.6	58.867	60.8777	52.7745		0.209607
b3175	0.022			5617.5	123	60.0162	54.1866			0.110092
b3581	0.0636			0.9	1.88					0.242009
b1460				1	0.384					0.331565
b0620	0.0815			17.6	3.16					0.271111
b1618				42.9	6.13	59.0321	58.003			0.251282
b2671	0.0712			21.5	2.34					0.300885
b4203	0.019	1.98	1.98	3564.1	1755	56.5909	54.4928	44.6074		0.256757
b2299				427.5	131	51.9282	53.672	42.0566	0.160605	0.312849
b0611				99.7	19.6	56.9136	65.5581			0.247191
b1722				177.5	0.589	54.1225	54.7861			0.203187
b3771	0.0229			12.4	43.2	60.4612	61.599	55.5355		0.24065
b1141				6	0.853					0.25
b1673				0.1	0.81					0.250358
b1793				18.7	4.45					0.156627
b4480	0.0839			60.3	13.6	53.3582	52.4012			0.23741
b0651	0.0371			49.3	122	67.8817	68.5339		0.0252047	0.225806
b0326				0.3	0.014					0.288889
b0978				4.2	4.72					0.150097
b2757				7.6	0.006					0.251121
b4249				5.3	0					0.220339
b0181	0.0363			371.8	167	63.8585	65.4599	59.2231	0.223653	0.241379
b3027				0.3	0					0.155963
b3382				6.7	0.005					0.260504
b1409				0	0					0.13468
b3486				19.5	4.25					0.21978
b1870	0.0302			114.7	40.1	57.821	57.4092	68.8121		0.272358
b2128	0.1151			2.5	1.77					0.0991736
b4347	0.1426			1.9	0					0.229008
b4361	0.0284			115.8	3.53	52.7832	51.8957			0.278689
b4334				0.3	0.316					0.212598
b2570	0.1074			185.1	1.04					0.14557
b0427	0.0749			40.9	0.1					0.147903
b1525	0.1154			14.3	7.54					0.229935
b3031	0.0393			150.8	6192	55.7155	54.2288			0.203125
b0453	0.0643			19.5	366	59.2714				0.116402
b0213	0.0738			36.4	0.241					0.23431
b1514	0.1011			0.4	0.475					0.11437
b1183	0.1772			9.8	0					0.202899
b1159				23.7	0.057					0.278986
b4211	0.1454			10	37	53.6303	54.622	45.7301		0.207018
b1608	0.1049			80.6	28.4	51.3841	52.7588			0.26556
b3690				5	0.498					0.254958
b2853				0.5	0					0.169014
b0535				0.7	1.06					0.229665
b3198	0.0243			310.2	78	59.0366		56.7292		0.245989
b1449				2.9	196	53.2385	55.4852	56.5957		0.252907
b3090				15	0.347					0.164835
b4421				1.4	0					0.117647
b1632	0.0513			79	0.901	59.3561	54.6903			0.147826
b3728	0.0409			123.3	330		86.8527			0.211594
b1576				1.7	0.154					0.193548
b1221	0.0171			127	458	53.8018	57.0803			0.302326
b0644	0.407			2.8	0.57					0.253086
b3034	0.0737			78.8	106	57.4	55.3389		0.161793	0.307692
b1539	0.0723			154.1	399	53.6805	52.8447			0.230769
b0483				212.8	5.59	53.9116	52.825			0.321429
b2103	0.0542			2.9	232				0.133142	0.218868
b3291	0.0396			303.1	128	61.6498	59.5674			0.22963
b3143	0.5853			0.3	0.222					0.256522
b2347	0.0787			3.5	2.92					0.229773
b1668				2.9	18.5		52.6228			0.285178
b0237	0.0429			817.3	467	49.0968	56.9922	64.8048		0.256198
b1745				0.5	1.57	54.5602			0.196145	0.230942
b2029	0.018			1238.6	1060	61.4889	62.4781	57.8261		0.239829
b4568				47.2	0					0.12069
b0661	0.0086			183.1	13	50.9987	49.5771	45.9272		0.293869
b0869	0.0979			30.5	2.07					0.242105
b1688	0.0641			76.6	1.34		53.4993			0.116531
b1778				167	279			45.864		0.286765
b0408	0.026			331.8	68.8	60.0106	60.4963			0.210098
b2771				0.1	0.005					0.135135
b1407				1	0.015					0.246415
b4143	0.0054	8.11		3615.9	2479	68.2281	68.1696	58.4177	0.291544	0.263254
b1559				2.4	0.21					0.26506
b2431				174.7	113	51.2823	55.4077			0.295302
b4335				0.9	0.065					0.267016
b1797	0.0903			3	1.17					0.254237
b1889	0.0538			1.6	6.43					0.273616
b0215	0.0324			170.5	0.669	53.7703	53.0942			0.280992
b2269				3.4	0.297					0.263682
b0354				25.7	34.4	53.8965	59.6563			0.314607
b0234	0.7947			7.8	0.017					0.221477
b0894	0.4658			2	3.92	56.1493	64.1882			0.255843
b0123	0.0919			29.3	71.9	61.875	61.676			0.231068
b0593	0.0988			83.7	104					0.230769
b0106	0.2238			6.3	1.2					0.175439
b1116				80.7	6.85	60.6113	59.9705			0.158291
b1245	0.0207			381.1	23.5	63.4981	60.1804			0.166113
b2256				12.4	2.26					0.264407
b1303	0.0772			14.8	2.09	54.7401			0.0846985	0.280864
b0044	0.069			0.4	0					0.287234
b4005	0.0364			91.5	148	54.2259	53.073	45.9021	0.2298	0.261682
b2333	0.5638			2	1.75					0.162921
b4048				1.5	0.002					0.290598
b3720				0.7	0.005					0.242086
b3643	0.04			256.4	3.31	50.7682	52.517			0.255507
b4045	0.0286			97.6	645			52.8442		0.426471
b0029	0.0371			123.9	35.7	52.2858	55.1003			0.285714
b0994				1.9	9.08					0.208211
b3096				88.3	0					0.206349
b3237	0.0315			318.6	14.4					0.245161
b2741	0.0003			203.8	146			44.6075		0.334483
b1622	0.1844			37	5.41	55.7384	56.7677	60.6491		0.226221
b1619				108	447	64.5424	65.0842			0.188976
b1881	0.0475			2.9	298				0.183402	0.28169
b0409	0.0231			211.1	41.6	60.0295	58.1753			0.192547
b0468	0.1039			163.2	4.64					0.153226
b0444	0.0339			81.3	43.1	55.7574	53.6478			0.252174
b0773	0.0305			58.6	170	54.9655	55.1258	53.8324		0.242038
b2614	0.0403			644.8	771	54.5206	57.3484	43.9529		0.336735
b3512				43.5	31					0.281609
b0598				22.7	231	60.1476	54.237			0.122857
b1529	0.0512			116.2	0.52					0.122727
b4547				99.4	6.04					0.4
b1948	0.0453			1.3	1.42					0.110656
b2532				179.3	59.9	56.0602	54.1278	45.921		0.228571
b3040	0.0455			67.1	2.44					0.101562
b3130				76.9	1.62					0.326797
b3507				4.7	0.541					0.234286
b1122				17.2	0					0.230263
b3660	0.0672			38.7	0.018					0.101307
b0166	0.0158			518.5	668	64.9771	68.1923	69.4345	0.267082	0.234432
b4131	0.0399			0.6	6.11		67.8457			0.257703
b4043	0.0137			231.8	48.1	57.259	56.1802		0.165496	0.293532
b4387				15.5	3.2	54.6492				0.262911
b2892	0.0497			91.4	3.06	51.2577	59.6832			0.251736
b0980				4.6	3.77	54.9719	53.9136	55.5708		0.197216
b1602	0.0233			104	209	56.5054	55.2426	58.2436		0.167028
b3325				3.6	0.586					0.22188
b0952	0.1094			114.6	16.5	54.7677				0.154696
b2554	0.0269			26.9	3.67		53.8784			0.264108
b3610	0.0543			1116.9	444	64.926		61.6393		0.280488
b2106	0.1184			6.8	0					0.208791
b1073	0.0963			11.9	0.403					0.218978
b4061	0.2438			11.7	0.149					0.231499
b1021				5.4	0					0.176471
b0439	0.003			446.4	230	51.1361	51.7013	50.071		0.309068
b4386	0.0523			13.8	9.95	51.6115	51.4504			0.267062
b2314	0.0782			98.5	15.8	54.7744	67.502			0.237443
b0950	0.0721			104.5	0.175					0.175481
b0492	0.0292			402.2	287	65.8998	71.9058	53.5571		0.215548
b2727	0.0292			14.1	2.09		53.3202			0.259516
b1667				251.4	434	62.3682	64.0322	69.2163		0.26
b1776	0.0188			0.4	0.75					0.232493
b0059	0.0417			185.3	30.4	51.0963	49.2878			0.287487
b1090	0.0352			267.6	9.07	56.246	58.1948			0.205634
b0194	0.03			480.5	453	56.9815	52.1913	47.1244		0.269702
b0520	0.2762			0.2	1.42					0.181481
b3849	0.0139			117.2	0.075					0.134855
b4264	0.0575			12.4	1.7					0.253776
b4017				1	1.05					0.247593
b1728	0.0711			15.9	0					0.184615
b4410				95.5	0.034					0.2
b0171	0.0079			597.6	160	66.6607	66.1866		0.294724	0.233333
b2506				3.2	0.518					0.376404
b4212	0.0839			5.5	0.685					0.264
b0660	0.0186			220.4	193	56.7136	57.5427	59.3008		0.310056
b3093	0.4839			4.5	1.16					0.129512
b1064	0.0825			62.6	383	54.6737	55.5713	49.7554		0.285047
b2551	0.0371	7.2		560.5	1593	69.0897	68.9712	64.6226	0.381425	0.254808
b2091	0.222			125.7	495	56.1342	56.7123	54.4224		0.22029
b3539	0.0753			31.4	0.313					0.13981
b0109	0.0846			72.6	122	51.4639	52.3181			0.287162
b4311				0.9	0.315					0.257384
b0380	0.0903			56.8	1.36					0.202899
b0576	0.0387			57.3	0.091					0.126915
b2214	0.1115			25.7	0.373	72.5015	69.0873		0.231623	0.242857
b2797	0.0342			485.4	2.43	51.4496	52.4879			0.222467
b3295	0.0001			10590.4	970	60.0019	59.9786	58.5194		0.314024
b2645				0.6	0.004					0.201923
b2144	0.0361			64.6	4.5					0.218487
b2014	0.0052			999.3	0.279	57.9775	58.3486	52.8379		0.133038
b0819	0.044			223.9	311	50.6388	51.8564	47.009		0.196721
b2676	0.0754			79.9	55.2					0.242138
b1883	0.0265			0.7	7.01				0.117609	0.232759
b1384				9.7	0.357					0.26
b0713	0.137			54.8	6.23				0.0998385	0.222222
b2620	0.0315			433.4	35.7	54.2033	53.2051	63.3399		0.333333
b3648	0.0227			592.5	59.3	57.4532	55.1474	45.9522	0.151777	0.296117
b2367				1.4	0					0.105675
b1329	0.036			52.7	107	57.2887	60.8981	49.1916		0.216418
b0929				4207.8	598	70.3151				0.202216
b3172	0.0195			59.9	337	52.0578	51.1729	44.1749	0.220733	0.262332
b3447	0.0503			7.2	66.7	58.0755	54.34	60.4523	0.439481	0.222798
b2980				21.6	7.08			46.8513		0.296443
b1982	0.0575			99.5	37.1	63.6749	63.9355			0.242236
b2713	0.0219			0.5	0					0.258621
b1703	0.0167			42.8	36.9		52.7612			0.242754
b0545				17.3	1.67					0.17033
b3518	0.1129			2.6	6.95	52.2757	51.5083			0.258621
b0278				8.3	0.747					0.294372
b0650				2.9	0.91					0.264865
b1251	0.0507			125.1	483	54.2206	58.0418	56.4437		0.257732
b3543	0.0121			28.5	19.7					0.171598
b2955	0.0562			81	2.78	52.7425	52.3963			0.254642
b3164	0.0214			538	757	59.2067	64.011	58.6743		0.271487
b1616				0.1	0.04					0.118421
b4372	0.1309			229.7	9.55					0.198529
b3870	0.0099			161.7	602	73.2612	72.0369	57.6706	0.269916	0.277778
b0595	0.0656			33.4	213	51.3853	50.2047			0.28169
b1968	0.3951			27.8	1.57					0.243902
b3213	0.0236			42.4	248	57.3993	59.9694	58.4634		0.280255
b0011	0.0762			2.3	0.004					0.292373
b2008	0.1195			21.8	0.118	57.7885				0.193732
b2548				1.4	0.172					0.226994
b3466	0.0749			55.7	0.006					0.170455
b2987				0.8	0					0.158635
b3365	0.0237			2.8	2.16	51.1607	50.7053			0.27305
b1569				3	0					0.306667
b2435	0.0378			93.5	2.82	53.8612	53.5968			0.288194
b4453				8.6	0					0.147059
b0628	0.016			512.6	72.7	53.6532	52.3406			0.3
b1394				0.2	0.537					0.229885
b1615				0.1	0.027					0.214286
b2033				539.4	10.4	62.134	60.5676			0.225641
b0975	0.0889			2.8	0					0.226804
b2679	0.0982			246.5	64.5	54.4093	56.7276	53.9406	0.321791	0.206687
b3638	0.1025			150.9	0.01					0.289593
b2453	0.0839			0.1	0.268					0.175127
b2471	0.1405			63.9	133	59.2264	59.9121			0.282051
b2994	0.0363			12.9	23	55.2659	60.9493			0.226148
b1796	0.0167			1.1	0					0.237288
b4001	0.1334			79.3	0.74					0.256522
b2498	0.0067			658.5	722	64.7343	55.564	46.8712		0.2657
b1453	0.0492			37.7	0.01					0.14257
b1063	0.0656			44.1	28.7	61.6987	69.4037	59.8382		0.216216
b2574	0.0584			49.7	7.04				0.101425	0.272727
b1584	0.0475			224.2	33.9	54.2857	58.0752			0.324324
b3284	0.0312			438.8	0.081					0.294872
b1867	0.1214			58.8	84.7	63.2369	63.4873	58.4903	0.222349	0.229947
b0523	0.0352			22.1	260		54.7667	67.3958	0.35447	0.208333
b2406	0.0691			3.3	0					0.127098
b1327				3.1	4.93					0.213592
b1192	0.1347			40.5	13.5	58.3456	61.6785			0.214521
b0042	0.1017			0.3	1.87					0.211538
b1395				1.1	0					0.227848
b1433				2.6	0					0.0794872
b1156				1.1	0.059					0.251256
b3552	0.0244			163	15.4	66.374	54.3645			0.183486
b1515	0.1117			0.2	3.13					0.0820669
b2274				12.1	0					0.229299
b2099	0.1066			8.5	4.09	56.8833	55.4058			0.228228
b3833	0.0201			220.5	206	57.6801	57.1936			0.272
b1312				0.8	0.004					0.125448
b3350	0.0431			28.3	4.18					0.205
b2573	0.0024			584.2	50.9	60.2734	61.1378	47.9376		0.278947
b3024	0.0663			77.5	499				0.210452	0.248062
b2543				15.4	1.54					0.122699
b4269	0.0412			16.4	48.3	62.6451	58.9623	54.7366		0.215976
b3538	0.0974			22.7	2.28					0.170251
b1333	0.0229			94.8	470	56.3888	55.8328			0.269841
b4364	0.0534			6.9	0.642					0.164706
b1154				1.7	0.002					0.177885
b3225	0.0574			26.6	18.6					0.222973
b0589	0.0768			17.8	0.013					0.109422
b3103	0.0791			93.8	0.578					0.2
b4411	0.022			50.4	463					0.148936
b2458	0.0652			1.1	0.451					0.198813
b1286	0.0503			242	107	50.9864	55.4422	45.4623		0.311042
b1423				3.1	76.8	53.2845	52.8121	47.3204		0.2713
b3665				28.2	0.211	58.2434	58.3298			0.223169
b1479	0.0429			119.6	219	54.8546	50.8966	41.2867		0.228723
b3230	0.0104			1907.5	1317	51.169	52.0162	61.7327		0.325581
b1897	0.1799			19.7	29.9					0.237736
b0405	0.0379			146.1	3.29	50.786	51.5071			0.267606
b4159	0.063			29.5	0.477	54.9144	53.6119			0.217902
b4013	0.0282			23.3	113			45.6942		0.253247
b0716				0.4	0.627					0.227273
b3125	0.0127			6	35.1	62.176	59.4759			0.213559
b4295				166.9	44.3	58.8653	58.6457			0.235474
b0786	0.0716			192.2	3.3	55.2544	53.674			0.107296
b3789	0.0359			84.7	9.17	62.7224	55.0159			0.243151
b2626				1.3	0.008					0.328502
b2307	0.0448			23.9	0.801					0.147679
b3936	0.0757			1297.8	470	59.7161		62.508		0.318841
b3240	0.0397			4.5	0.264					0.201835
b3632	0.146			127	2.04	53.2267	52.3787			0.25656
b3505				77.2	0.268					0.287834
b3499	0.0427			67.3	16.6	54.1112	52.3689	61.6815		0.272401
b2633				0	2.66					0.294118
b1916	0.1897			107.7	3.08	55.2643	53.0836			0.251046
b0913				2.5	0					0.150066
b3952	0.1459			2.8	0.569					0.261168
b0401	0.0279			120.2	1.37					0.0913242
b1439	0.084			24	0.312					0.226981
b0482	0.2553			34.9	2.11					0.212928
b1355				9.1	0.09					0.209302
b1918	0.0364			29.8	10.1		58.6605			0.131222
b0948	0.0413			171.6	14.3	51.3206	52.3705			0.268188
b1033	0.1422			50.1	104	54.2653	54.4577	55.2116		0.250804
b1850	0.0234			93.4	654	78.6465	80.601		0.304718	0.20283
b4455				0.7	0.22					0.22449
b3721				1.4	0					0.255864
b0413				160	71.5	56.5805	54.6463			0.351351
b3960	0.0331			24.4	92.5	57.6833	59.894	59.0927	0.193468	0.260965
b3154	0.1045			29.8	2.23					0.267123
b2017				64.2	14.8					0.280488
b1467	0.0339			1.1	2.17					0.278752
b2530	0.0148			817	788	61.3323	62.0861	48.6345	0.311093	0.282878
b0527	0.1024			3.1	0					0.145349
b1050	0.0757			9	0					0.162162
b1137				22	0.025					0.272727
b3850	0.0759			119.9	72.2					0.294444
b3924	0.0594			301.2	96.2	53.4504	59.0433		0.276235	0.251012
b0557				1792.7	38.3					0.166667
b3727	0.0118			51.3	45.4					0.110063
b2282	0.0213			118.3	14.5					0.123457
b4121				7.8	0					0.163462
b3001				8.9	280		61.9942	69.7889		0.231884
b2018				16.6	0					0.6
b2788				1.7	0.06					0.238202
b1874				51.4	15.4	59.4831	61.0573		0.11297	0.242915
b2636				3.8	0.25					0.30137
b3906	0.2237			2.2	0.058					0.241158
b4354	0.0177			347.8	40.3	66.9986	68.8831			0.134266
b0702				1.2	0					0.130841
b0533	0.2357			0.6	0.004					0.148148
b2335	0.464			1	0.195					0.142012
b0845				31	0.443					0.119701
b2946	0.0473			106.8	8.63	55.619	56.0167			0.272727
b1760				2.6	44.3					0.191011
b1377	0.1242			1.5	12.8					0.218085
b4528				3.1	0					0.116667
b1298				11.5	6.81					0.245059
b0389	0.0371			38.1	217					0.354839
b1271	0.0728			43.5	26.8	51.1445	50.7896			0.207171
b4300				4.7	0.066					0.262548
b0985				2.9	0.321					0.194332
b1270	0.0584			78.1	19.9	60.1991	54.9863			0.292308
b0564				129.3	0.604					0.262097
b3188	0.0779			19.5	0.002					0.274725
b3582	0.047			2.1	0.059					0.284211
b0984				1.7	0.35					0.222382
b0363				1.5	0.163					0.193955
b2334	0.47			0.9	0					0.248447
b1547				0.2	0					0.163009
b1048	0.0327			344.5	204	57.7674	62.5656	57.6638		0.260784
b2686	0.0226			15.3	0.037					0.105675
b3473	0.06			15	1.24					0.0940594
b3166	0.0327			248.7	5.41	53.7339	54.0357			0.28754
b0624	0.0486			38.4	1.08					0.0714286
b0226				218.9	25.8	54.9536	55.8344			0.317647
b1654	0.0121			1311.4	559	53.5539	55.5228	54.1375		0.22807
b1388				0.3	0.581					0.279221
b0490	0.1797			34	6.29		52.3372			0.241071
b1225	0.0391			1.8	16.3	62.5204	73.0967			0.277886
b3391	0.071			1.3	0.957					0.22871
b3224	0.0316			5.1	0.019	57.6038				0.131313
b1877				6.3	0					0.291925
b1331				209.8	0.26					0.287834
b3613	0.0475			109.1	3.4	53.798	53.8699			0.267943
b3085	0.0859			30.7	0.163					0.271084
b2291				31.3	9.57	58.6677	56.176		0.125953	0.292929
b2870				0.1	15.2					0.278481
b3348	0.0236			105.8	58.3	56.0629	55.0309			0.323944
b2968				6.9	0.004					0.254237
b1391				0	0.108					0.213415
b1729	0.0233			83.4	78.6	61.6074	61.3857			0.119048
b2504				112.2	1.79					0.225806
b2437	0.0428			6	0					0.249284
b0470	0.0444			115.3	10.6	53.7572	52.0747			0.266355
b1947	0.2686			10.8	2.01					0.183333
b0112				37.5	86.3	57.7564				0.114035
b2430				5.3	0.104					0.200924
b3491				2.3	0					0.0945559
b3751	0.0148	5.1	5.1	353	1347			60.4724	0.30932	0.227119
b3153	0.0278			1.4	108	58.1405	66.3621	61.2312		0.315789
b3264	0.2482			0.4	0.007					0.242009
b1199				101	132	52.174	50.4461	50.2328		0.215311
b1517	0.0533			2.3	230	71.3724	69.9126			0.244828
b1731	0.0964			31.3	8.22	54.8888	55.0233			0.267442
b3973	0.0537			120.8	8.63	51.762	50.8702		0.137782	0.2375
b1693	0.1388			31.4	63.7	54.5914	56.0833	55.8857		0.266932
b3434				64.8	0.066					0.142857
b2479	0.0584			248.5	19.7					0.216931
b0851	0.0779			81.8	76.9	58.0503	62.7166	51.8365		0.238494
b1851	0.0331			51.1	7.52	54.1824	54.3923	50.6623		0.225914
b2258				9.6	0					0.102362
b2644				0.5	0.074					0.238994
b0191	0.109			87.2	0.74					0.330935
b1613	0.088			102	237	53.8497	57.647	49.0955		0.223077
b4472	0.1161			37.2	1.59	54.9543	54.428			0.229249
b0861	0.0356			104.6	4.86					0.126697
b4371	0.066			97.2	36.7	54.6492	53.9621	48.5623		0.245614
b4171	0.0383			1254.6	5.4	52.832	52.6965			0.263492
b1779	0.0068			4993.5	4285	65.8714	66.9528	60.0002		0.254545
b4067	0.0198			2.3	88.7					0.131387
b1664				80.6	3.2	54.4561	61.1617			0.196643
b3248	0.7292			188.5	11.7	56.9323	56.1376			0.265306
b0456				4.2	60	54.1875	54.9714			0.336207
b2248	0.0727			0	0.349					0.23166
b2201	0.1452			14.2	0.5					0.23301
b1865	0.0568			336.8	1.08	53.2457				0.288591
b2922	0.0676			306.6	388	77.6862				0.244898
b1642	0.0635			168.3	303	51.7012	51.1419			0.314685
b3221	0.1217			30	44.4					0.261438
b0925	0.0924			41.6	5.41					0.193811
b2280	0.0247			226	0.094		55.3534			0.163934
b2827	0.0193			149.4	95.5	54.9004	51.8162		0.203942	0.26616
b1835				53.9	1.45	52.2556	51.9159			0.238494
b2097	0.0213			19.8	627	79.1551	79.9323			0.22063
b1224	0.0257			0.5	15.2	59.029	70.5459			0.256822
b1104	0.1187			333.9	8.99					0.217742
b0425	0.0745			109.9	2.85	55.3404	54.629		0.153897	0.238411
b0782	0.0221			167.5	624	71.6897	75.0834	56.7308		0.260355
b3115	0.1267			5	1.36					0.232558
b2821	0.0611			25.9	9.32	54.231	53.1403	49.5152		0.243496
b1799				17.4	2.09					0.248366
b1783				9.5	390	49.9016	49.5745	46.6652		0.290824
b3989				12.2	0.006					0.331461
b0485				0.7	32.1	62.3564	62.0827			0.168285
b2616	0.0468			45.3	2.8					0.268116
b2154	0.081			30.2	19.4	54.9403	53.6788			0.212996
b2514	0.027			597.4	276	56.8416	53.7966	45.2599	0.171605	0.264775
b1699				0	0					0.231308
b3178	0.0162			699.5	248	56.4458	56.8279	48.3677		0.272162
b2336	0.417			0.3	0.004					0.200803
b0330	0.1432			0.3	3.11					0.252372
b4323	0.1491			8	39.2	56.015	56.554			0.237113
b2711	0.0976			1.1	0.294					0.228723
b3428	0.0355			103.6	99.6	52.1781	52.5185			0.265356
b1901				1.1	269	54.1751	56.6921			0.259146
b3238	0.1255			388.8	0.131					0.22093
b2721	0.0144			0.6	0.711					0.27993
b2096	0.2268			570.9	2298	57.0331	53.3826	50.1387		0.236749
b0774	0.0837			48.6	13.8				0.271512	0.221963
b2088				19.5	0.41					0.336634
b2769				0.3	0.202					0.196491
b0850	0.2811			199.6	0					0.191489
b2161				0.1	0.386					0.110843
b2927	0.0324			364.2	10	56.2201	51.2548			0.254438
b1259				0.6	179					0.344828
b1256	0.0734			2.1	58.5		54.6265			0.184834
b0648	0.2672			1.3	0					0.239316
b2631				57.3	0.963					0.237705
b2296	0.0121			1549.4	428	67.1874	61.4478	41.6023		0.253133
b2845				138.4	0.035	57.7816				0.120098
b0447				46.7	3.23					0.258278
b2766				7.2	0.149					0.234597
b3455	0.0237			19.6	123					0.228346
b0867	0.1195			30.1	4.02				0.18232	0.247273
b0700				0.8	0.14					0.275788
b4128				3.4	0.696					0.237113
b0041	0.0794			0.8	1.01					0.227451
b3121				0.8	0.004					0.251269
b1802				0.2	0					0.260054
b4116	0.1402			19.4	0.066					0.234127
b3361	0.0834			9	72.6	54.524				0.261307
b1324	0.0776			824.8	1439	66.2888	63.9149	54.1078	0.159884	0.179641
b0148	0.1049			34.7	0.694	53.2913	52.3116			0.241337
b3084	0.0502			55.3	1.1	55.9354	54.7623			0.251989
b1494				20.5	6.13		52.6016			0.233333
b3898				5	0.102					0.233803
b2733	0.034			84.3	6.2	51.1141	50.9275			0.262911
b2475				124.6	27.7	61.5385	62.8191			0.223776
b4304				1.9	3.33					0.130734
b2778				1.5	1.31					0.176471
b0919				5.5	6.85					0.253378
b3297	0.0038			7476.5	655	52.2385	52.211	61.1272		0.265625
b1952	0.0076			95.2	0					0.278689
b1253	0.0487			164.7	12.6			46.32		0.21374
b3060				2.7	0.165					0.252427
b2923	0.0512			88.3	0.051					0.109524
b3351	0.0798			19.1	2.95					0.224044
b0837				2.1	0.444					0.243243
b0158	0.121			43.3	1.32	54.7112			0.255447	0.181132
b4110				0.9	47.1					0.216495
b0825				4.2	20.2	55.6541	61.5471			0.178082
b2317	0.0158			51	2.44	69.5742	69			0.178899
b3872	0.857			10.7	1.03	54.7572	53.2124			0.285106
b3150	0.0415			163.5	106	74.5151	62.9437	46.1069		0.210526
b1759				27.9	1.1					0.291045
b3965	0.0377			142.9	23.3	52.9526	52.2849			0.265753
b3364	0.0505			111.2	0					0.0969388
b1436	0.1819			3	0					0.333333
b4296				1	0					0.111607
b0002	0.0327			302.4	317	51.2472	49.7716	47.9879		0.233211
b0419	0.0368			43.1	168	50.8253	52.2723			0.28483
b2321	0.2941			61.1	0.876	55.4853	54.0268			0.178788
b0033	0.0094			52	254	57.6085	59.5211	56.9781	0.309468	0.274254
b2395	0.2133			51.6	0.783					0.188187
b1399				44	6.95					0.238095
b4475	0.2495			8.1	0.017					0.207715
b0735	0.0744			104.7	0					0.15625
b1595	0.1137			3.9	1.05					0.25
b1059	0.0983			76.4	63.8	63.8359	57.0286	54.6282		0.253369
b3270				1.6	0					0.144809
b2236	0.0164			137.5	0					0.240964
b0403	0.1165			10.4	0.947					0.253311
b0329	0.1552			73.9	1112	62.2654	63.6232			0.3
b2601				58.7	123	52.8587				0.239437
b1878	0.1568			1	1.27					0.147287
b1119	0.0486			120.9	17.7	57.3328	54.5944	61.9725		0.235099
b3023				9.7	0.018					0.232704
b2507	0.0063			748.1	405	55.359	58.3949	57.1338	0.295908	0.280534
b0324				14.2	1.33	55.6636	54.6806	54.7276		0.244009
b0699	0.106			19.4	70.8					0.268657
b0376	0.0498			44.6	1.07	49.9164	52.2611			0.190104
b2246	0.0494			1	0					0.126168
b3501				12.8	1.41					0.267241
b3411				12.7	0.003					0.268041
b3614	0.1414			48.6	0.402	54.2246	52.6238			0.220126
b1896	0.0669			22.6	106	51.0445	51.3421			0.255814
b2071				2.1	0.913					0.302632
b0524	0.1177			46.9	13.4	56.456	58.4178			0.276151
b4032	0.0371			12	0.015					0.118644
b0295				5.8	0.999					0.283784
b3812	0.0812			70.3	23.6	54.7344	53.5377	46.6842		0.274262
b1716	0.0001			4759.8	1386	55.8751	54.1471			0.316239
b3713	0.054			69.7	525	61.3672	58.8036	59.9557		0.197861
b0030	0.1352			19.1	61.5	59.3177	56.5397			0.191419
b1651	0.0418			313.8	153	59.4631	59.9525		0.231596	0.283582
b4218	0.0437			62.3	5.71	56.6669	55.573			0.233184
b3766				81.7	0					0.0967742
b3933	0.1007			109.9	23.1	67.9241				0.254717
b3259	0.0264			154.6	46.4	53.1823	54.1723	54.2786		0.253425
b2556	0.0829			19.8	0.43					0.236287
b2287	0.0041			644.2	225	54.4213	57.4052			0.242009
b0683	0.0132			627.3	342	68.1782	72.3001	53.3947		0.367347
b4397	0.0688			89.4	42.3	73.5014	85.0665			0.262821
b2132	0.0401			40.7	39.4	60.6963	59.7548	58.4997		0.248691
b0992				1.1	0.002					0.157303
b0899	0.0411			5.8	0.003	56.3414				0.113684
b0268				6.4	11.7	63.6248				0.204545
b0462	0.0302			203.2	38	65.5162	60.7535			0.179389
b3072	0.0966			7.6	4.8					0.221782
b3580	0.0863			2.2	0.002					0.229376
b3008	0.0867			32.1	201	56.6423	55.2728	49.3738		0.233503
b1101	0.0171			694.9	264	59.5978	77.2414	44.1994		0.14916
b4254	0.0646			2.1	154			65.8076	0.291598	0.258258
b0649				4.7	0					0.282158
b1725				7	133	55.135	51.9212	40.4002		0.235088
b2610	0.0098			339.5	153	54.5371	51.1634			0.29646
b0385	0.1415			1.8	0.001					0.213514
b4537				206.2	90.7					0.231707
b0970	0.0242			832.8	0.808					0.0917431
b0438	0.0067			591.7	223	51.1447	48.7759			0.29078
b4101				0	0.028					0.255034
b1222	0.0867			27.9	0.692		52.9914			0.242881
b0904	0.0206			176.3	36.2		62.408			0.130282
b1112				120.6	5.51					0.154762
b0762				40.3	0					0.125
b0429	0.0334			2021.8	25.5					0.0925926
b4378	0.1471			1.9	10.2	54.596			0.203022	0.267442
b2972				113.5	0.005					0.126866
b0060	0.0648			8.4	0.182					0.276215
b3417	0.0543			16.5	98.9	59.793	61.8487	47.8938		0.270101
b3900				0.1	0.255					0.204082
b2724	0.0208			0	0.203					0.227723
b0315				36.1	1.02					0.232687
b1397				3.6	0.107					0.2275
b2916	0.0146			41.2	120	54.0599	52.952			0.25
b0954	0.0084			881.2	720	65.2021	68.3461	67.1287	0.27818	0.251462
b1623	0.0616			96.1	101	50.0564	51.4671			0.259036
b2516	0.1261			246	165	61.922	70.178			0.199405
b0958	0.1373			128	0.356					0.190476
b3716				27.1	0					0.155844
b2027	0.1849			881.3	195		62.3751			0.230769
b2726				15.4	0.413					0.278261
b2630				168.9	0.101	51.7555	52.1953			0.22191
b3157	0.0496			263.4	0.36	54.7112	55.2352			0.260116
b0901				5	2					0.287179
b3453	0.0471			10.8	473	58.4354	58.6075	56.0163		0.235698
b2770				0.6	9.47					0.236434
b0184	0.0173			217.1	2.86	51.3126	52.1345			0.290768
b2985				2	0.002					0.216102
b0461	0.022			311.4	0.063					0.284553
b2847	0.5555			19.2	0.006					0.246269
b1824	0.0291			7418.6	0					0.23913
b1297				9.1	0.494					0.271762
b2442				20.6	0.08
b1705	0.3341			37.5	9.01					0.306452
b1866	0.0323			362.7	373	64.051	59.5784	59.7171		0.286927
b2108	0.3762			0.3	0					0.134111
b0909	0.2123			4.5	0.002					0.225296
b1036	0.1085			170.5	0.039					0.0925926
b0907	0.0606			215.4	1107	65.8583	65.5363	59.9185	0.293101	0.238227
b1733	0.1266			16.9	0.951			66.8965		0.245968
b1674				0	0.119					0.207729
b2016	0.0619			120.7	136	53.1794	52.8973			0.230769
b2553	0.001			259.8	215	83.9809	82.9483		-0.0120781	0.342342
b1323	0.0417			134.4	36.6	51.3325	49.6673	58.5247		0.265625
b3769	0.0332			22.8	0					0.209302
b3836	0.046			2187.4	193					0.318182
b2934				0.1	0					0.226027
b1062	0.0593			164.7	302	66.7809	67.0685	46.9575	0.186212	0.253602
b0243	0.0884			165.9	220	67.4856	66.2002	63.8442		0.25
b1646	0.1135			16.9	52.6			67.9393		0.255814
b0714	0.0681			42.6	1.28	55.2472	54.6662			0.263359
b3528				58.5	40.6	64.5428	60.5263			0.147541
b1342				28.6	14.2	55.2671	54.8213			0.257669
b3931	0.0163			490.7	251	56.2543	59.037		0.318302	0.31448
b1210				57.6	1.91	52.8513	52.2355			0.275779
b4156	0.0699			13.7	0	56.3937				0.0941884
b0801				58.9	146	54.3117		47.6287		0.225
b2361				0	0.011					0.271186
b1252	0.081			103.7	30.1	58.6909	59.4529			0.243697
b0559				21	5.76					0.283582
b2188	0.0762			79	2.89	54.6163				0.203419
b2577	0.1244			19.8	0.024					0.273973
b0719	0.7936			1	0.01					0.229947
b1292	0.0308			31.5	8.87					0.138983
b1461				20.5	65					0.263158
b0631				180.5	898	52.7026		48.6565		0.255814
b3343				127.2	16					0.244681
b2989	0.05			55.3	282	59.9089	54.2092	42.4287		0.25784
b0556				14.4	0.558					0.302632
b1382	0.14			47.5	39	55.367				0.3
b3057	0.0189			85.4	0.193					0.150735
b0936				0.1	4.56					0.207547
b0582				74.9	0.16					0.281843
b0382	0.0951			59.9	396			46.9153		0.352941
b1956				10.4	1.73					0.257549
b3483				1.9	0.009					0.253968
b1226	0.0626			2.7	1.26					0.280851
b2386				0	0					0.101449
b2043	0.134			4.7	0.422					0.224622
b0082	0.0216			264	56.7	51.5303	51.1312			0.307692
b1807	0.0904			125.7	14.7	56.3784	53.8035		0.0953488	0.226087
b2717	0.0521			36.2	8.43					0.232258
b2800	0.0451			2.7	1.42					0.247664
b0321				0	0.866					0.186837
b1249	0.0261			67.6	8.5	55.9043	56.6023			0.224742
b3802	0.0207			130.2	52.4	54.16	54.6057			0.287154
b1767	0.031			76	23.8	56.5472	55.4294		0.236997	0.21365
b1147				2.7	0					0.260638
b4084				1.7	1.35					0.211144
b1373				2.3	0.006					0.268421
b3670	0.0515			34.1	186		52.7678			0.263158
b0238	0.0096			623	82.3	69.262	66.4587	61.3006		0.271523
b3823	0.0426			36.5	0.215					0.136585
b2074				9.8	1.95	55.7953	53.5676			0.224638
b1482	0.0389			106.6	1168	75.0464	76.6589			0.239437
b3564	0.0891			0.5	1.73		53.4925			0.21118
b2559	0.0824			138.1	2.44	58.4694	56.2371			0.282486
b4094				3	3.49					0.255435
b3165	0.0155			7260.6	1053	54.9026	53.7166	64.6926		0.352273
b4330				0.5	0					0.132743
b0937				0.4	0.296					0.236842
b1281	0.0748			275	39.5	59.1503	54.4529	55.35	0.263481	0.22541
b0504	0.0927			0.9	0.018					0.211726
b1737	0.0304			2.2	10.5					0.108647
b4527				4.6	0					0.26
b1128	0.0334			301.3	124	51.5301	50.8885	45.473		0.27957
b0481	0.0595			67.8	224	53.638	53.8501		0.26665	0.272152
b2697	0.0273			743.6	323	56.2133	58.3168	56.8223		0.284571
b2747	0.0564			102.1	6.87	64.7597	65.3721		0.137881	0.268085
b2062	0.0319			0.2	0.377					0.206349
b0548				0.1	0.012					0.327273
b1285	0.1404			15.6	0.409					0.260606
b0986				2.1	0.002					0.197183
b3554	0.0703			387.7	277	53.2801	54.0579			0.157447
b2948				125.1	65.2	55.5744	55.4919			0.252688
b2760				0.5	0.109					0.217565
b3129				150.2	34.7	55.7683	57.3099			0.281818
b2804	0.0664			37.5	42.1	64.2832	60.1774			0.244604
b0180	0.0031			3995.6	663	52.4194	67.9228			0.273333
b1507				21.8	2.18					0.255125
b1750				2.2	0.201					0.13617
b0532	0.2			0.7	0.002					0.181293
b0162	0.0269			3.5	1.39					0.270833
b1344	0.0295			187.7	5.63	58.7166	57.4845			0.287097
b2861				17.4	0.191					0.259259
b1288	0.0111			957.5	1064	59.5227	52.0965	45.3187		0.218391
b4052	0.043			131.1	19.9	52.0188	50.5571			0.285106
b3920	0.121			69.1	7.16		54.2414			0.212121
b1784	0.033			2.5	5.12					0.309859
b1358				1.1	0					0.302158
b4555				2.7	2.28					0.25
b3205	0.0066			215.1	67.5	57.4618	59.6881	52.4481		0.300353
b4194				5.4	9.91					0.21
b0831	0.0564			13.6	4.24					0.157377
b0876	0.0553			35.7	3.07	54.0686				0.303085
b4340				7.9	0.238					0.232409
b0168	0.0664			610.3	225	51.572	52.2742	48.7578	0.228058	0.296578
b2929				127.3	0.163					0.244048
b1775	0.0339			0	0					0.128821
b1536	0.147			2.8	110	63.6152				0.27907
b3124	0.0793			5.9	1.55	58.6947				0.223587
b2609	0.0114			13652.3	1482	55.9692	54.549	65.1668		0.320988
b3363	0.026			114.6	238	53.6983	62.0899	55.323		0.201058
b2802	0.0379			2.1	1.34	62.6569	66.0966			0.244068
b3753	0.0621			17.3	0.005					0.237082
b1566				0.6	6.07					0.284404
b2523	0.0494			65.1	425	67.5596	62.6037			0.234742
b1068	0.113			26.7	12.1	57.0726	56.8458			0.245098
b2902				2	1.52					0.174797
b3594				12.7	3.56					0.308244
b4248				16.8	6.67					0.246154
b1089				1451.8	2168	56.3244	53.1742			0.357143
b2251	0.0825			20.8	1.46					0.321429
b2211	0.0567			78.7	0.902		52.4492			0.216117
b2194	0.1658			15	6.76					0.22063
b2776				1.2	1.37					0.219959
b0513	0.1384			0.3	0					0.0833333
b2715				1.5	0.561					0.130165
b2040				639.9	75.2	56.6711	49.4185	46.2592		0.221477
b4191	0.0143			48.8	6.65	54.5307	53.5982			0.228
b0910	0.0134			734.2	152	56.9217	53.7365		0.075669	0.283186
b0607				85.6	1517	57.7204	52.8219			0.297872
b1504				0.9	0.005					0.171429
b3860	0.8402	11.5857	11.5857	679.7	296	64.6769	71.0659	64.7008	0.259687	0.231884
b1145				181.5	3.62	55.5121	56.0476			0.273543
b4246	0.0741			171	0					0.209302
b4303				4.9	199					0.228464
b3313	0.0106			31536.4	761	57.3066	53.7314	57.3477		0.303704
b3884	0.075			69.6	16.8	55.0579	52.1609			0.253846
b0193				4.2	0.114					0.212454
b0179	0.0224			992	125	54.5886	51.5518			0.182353
b3258	0.0375			60.8	0.198		53.3157			0.107884
b3875	0.0571			1.2	0.236					0.253275
b0689				8.6	0.814					0.208589
b2293	0.0833			74.3	43					0.24186
b2038				275.3	49.7	53.8132	50.078	44.169		0.271739
b2921				5.8	8.26					0.252525
b1841	0.166			72.5	5.08		54.4055			0.203252
b0976	0.2164			1	0.026					0.236641
b0022				10.3	0.041					0.188889
b0940				1.5	0.057					0.19422
b2643				0	0					0.231788
b1054	0.0953			83.8	0.757	57.4457	60.2778			0.255738
b3334				4	0.307					0.243421
b1011				0	0.004					0.187773
b2881				3.4	2.67					0.252356
b2409	0.1324			16.6	1.35					0.237785
b4536				167.6	11.3					0.141026
b2515	0.0067			300.3	123	57.0918	63.0211	44.2036		0.274933
b1553				0.6	0.116					0.27439
b1293	0.045			28.7	0.594					0.14375
b1336				2.6	0.012					0.112426
b3818				7.2	0.045					0.128
b0977	0.1929			1.1	0.003					0.232394
b4141	0.1925			10	0.051					0.107914
b3508	0.9049			9.9	0.628					0.182243
b3616	0.0122			424.3	66.5	63.4098	61.3853	49.9522		0.244118
b3324				2.4	0					0.207407
b1476	0.0125			20.1	0.19					0.231481
b1773				1.3	0.831					0.277978
b0634	0.0092			274.5	0.501	59.0805	55.2247			0.143631
b0941				2.2	0					0.160563
b0261				12.6	9.87	54.4384	52.9711			0.229773
b1842	0.078			77.8	8.1	56.0993	53.5534			0.333333
b1038	0.0577			2.1	48.6					0.145985
b2581	0.0737			120.2	148	52.9026	52.8702	43.61		0.299419
b1133	0.0217			298.6	45.9	55.7698	53.7667			0.283379
b3520	0.1732			10.6	0.002					0.241206
b3492	0.0759			35.3	2.38	51.658	57.8328	61.5283		0.205514
b2583	0.0691			35	0.081					0.242424
b4309				0.9	0.394					0.233846
b0903	0.0215			776.5	2656	53.8146	54.9293	51.3494	0.349163	0.267457
b4016	0.0454			18.5	7.76					0.287695
b1218				11.8	10.9					0.232068
b3827	0.0488			30.2	0					0.127517
b3397	0.0368			176.7	36	56.0085	54.9129	55.2436	0.135048	0.286486
b0182	0.0268			289.1	22.5	55.0084	53.7476			0.272966
b2538				4.8	0.001					0.25885
b2794	0.07			205	46.8	60.2881	55.9772	43.9053		0.270463
b0790	0.0886			4.2	3.12					0.281746
b1648	0.1063			5.5	4.12					0.346154
b3013				5	0.361					0.270358
b2327	0.0508			81.6	0.02					0.119403
b2586	0.1091			40.3	0					0.202247
b1039	0.0494			3.3	2.22					0.257812
b2155	0.0686			112.1	156	55.7846				0.259819
b0843				14.1	0					0.16129
b1562				68.2	0					0.22
b1434				16.3	1.62					0.20339
b4363				1.6	0					0.0934579
b1493				8.5	446	72.6145	71.668	62.8904		0.266667
b4325				1.4	0					0.229091
b0642	0.0251			376	335	58.9592	57.9327	48.5067		0.273574
b0010	0.0487			53.9	0		54.2333			0.0802139
b0074	0.0397			18.6	912			50.4306		0.266284
b2308	0.0477			30	6					0.132159
b3494	0.0272			15.5	3.47					0.2
b2156	0.0296			114	2.94	63.5177	58.5894			0.125
b0922	0.0111			60.2	14.6	53.7427	54.5228			0.300683
b0615	0.0648			0	0.178					0.249509
b3550	0.2538			28.7	0.091					0.213793
b2357				0	0.011					0.312883
b1826	0.0666			202	0					0.108696
b3260	0.0217			2193.3	0.631					0.271875
b4461	0.0198			44.4	4.32					0.267003
b0342				3	2.45					0.252475
b2422	0.033			3	38.9					0.271978
b0973	0.2574			0	15.5	56.8173	55.7889			0.223154
b1075	0.091			9.2	2.67		54.3991			0.121739
b0141				0.8	0					0.170984
b4535				16.2	0					0.230769
b2319	0.0647			57.7	78	51.3168	50.0882			0.220238
b3158	0.0171			1.5	0.892					0.248485
b3383				24	0.304					0.27
b1629	0.0741			41.1	4.72	51.0723	52.7445			0.278755
b3847	0.025			226	257	65.0353	66.0176	47.0326		0.260181
b0591	0.0682			54.6	0.653					0.086747
b3141				2.4	0.001					0.232
b2876				1.4	0.388					0.215686
b2501	0.0222			69.5	36.3	53.4533	52.0081	64.9409	0.168034	0.295488
b2756	0.9775			8.3	0.05					0.242424
b0814	1.3693			3006.4	381					0.170588
b1740	0.0658			161.3	342	55.4412	51.0925	45.0936		0.266423
b1545				1.2	0.073			54.5963		0.287179
b2242	0.1176			4.7	22.3	56.7279	54.1166			0.191388
b2842	0.0626			8.6	3.47					0.194444
b4227				9.7	329	52.5162		49.3583		0.268139
b3703	0			2076.2	528	57.1432	53.0704	67.1517		0.355556
b1511	0.1119			4	20.9					0.20794
b0240	0.1027			482.2	140	50.5573	52.2823			0.348485
b4366	0.27			3.4	0.089					0.252427
b0097	0.1808			328.4	0.367					0.195266
b1606				12.6	0.987	63.0527	63.769			0.242678
b1107	0.0456			152.6	20.3	53.5132	55.4588			0.285294
b4174	0.032			294.6	183	64.5306	63.8066	45.4062		0.255981
b4231				3.5	0					0.0878788
b0387	0.0718			48.6	26.7	55.4503	56.9735			0.271523
b2502	0.0441			88.5	19.1	53.1483	51.7072		0.203789	0.269531
b0811	0.0186			128.5	2316	64.3417	69.0988	62.0082		0.271255
b2020	0.0423			24	174	68.0513	70.4171		0.26873	0.214781
b1077	0.073			6.4	1.58					0.172
b1167				12.9	0					0.283951
b2531	0.0094			543.5	348	57.0694	56.9417			0.254658
b2252	0.2347			43.9	34.7					0.266332
b0741	0.0076			2185.3	271				0.078003	0.232558
b3388	0.1246			413.5	126					0.259953
b2813	0.0528			135.9	5.9	49.9762	51.8565			0.217033
b2503				1.7	0.087					0.184987
b0274				7.7	0.002					0.301205
b2893	0.0987			154.6	96.9	68.1526	72.9587	43.8263	0.28608	0.234043
b3659				1.8	0.312					0.139949
b3688	0.0829			44.4	15.6					0.201835
b1450				9.8	4.31					0.254545
b1895	0.1371			22.7	6.27					0.241135
b1462				0.7	41					0.25
b3825	0.1034			121.4	5.77		52.9145			0.289086
b4100				0.1	0					0.19171
b0064	0.0387			24.7	3.33					0.250859
b1403				17.4	0.191					0.259259
b3459	0.1095			142.1	10.7	50.7112	49.6785			0.277778
b3105	0.0177			29.3	15.2	53.8546	52.1407			0.292929
b3184				180.9	0.003					0.109375
b0249				1.4	0					0.24359
b2783				75.7	0.157		53.5763			0.320988
b2387				0.1	2.51					0.271028
b1587	0.0687			0.2	0.447			44.1439		0.255266
b3338				10.8	0.082					0.190848
b0601	0.1593			4.6	0.025					0.298077
b0254				5.4	0.166					0.263514
b3997	0.019			79.7	59.7	58.1048	56.0173			0.249292
b2328	0.0692			103.2	6.52	51.5666				0.227106
b1863	0.0193			144.1	2.5	53.4548	53.7386		0.0555113	0.197674
b3939	0.0152			71.5	125	55.4401	55.5098	49.7936	0.281825	0.231169
b1074	0.0396			13	0.169					0.157895
b4018	0.0431			118.1	1.22	54.6165	55.2946			0.238095
b2028	0.0646			24.3	9.12					0.255814
b3192	0.0409			248.8	424	64.514	70.4929			0.219048
b2663	0.0484			0.7	0.776					0.129032
b1201				15.6	0.148					0.23511
b3476				2.8	2.17	54.4649	55.3808			0.23327
b4242	0.4162			56.9	5.3	59.5914	61.1525	59.6532		0.216276
b2359				1.5	0					0.306122
b0355				91.6	1.92	51.236	51.6481			0.228261
b1242	0.0393			28.5	0.038					0.116822
b3844	0.0489			286.7	65.3	51.2417	50.5771	46.4327	0.164436	0.293103
b4031				1.9	0.009					0.126531
b1410				2.4	0.035					0.253425
b2325	0.0841			156	46.7	53.2009	53.9408			0.263736
b3092	0.2608			12.9	229	52.5044	54.3485			0.283582
b1769	0.1206			3.9	0					0.135255
b4158	0.3164			6.7	0					0.174757
b2341	0.0808			7.5	17.7	54.5091				0.239832
b1996				12.8	0.148					0.306667
b0921	0.0815			213.8	1.07	54.1426	52.3192			0.284615
b2701	0.0417			32.5	6.6	55.6785	53.2818		0.19527	0.188889
b1945	0.0239			4.4	19.2					0.252252
b3888	0.0299			56.6	68	51.756	51.3412			0.268293
b2669	0.0886			440.5	419	61.8447	55.3872			0.338346
b1939	0.0186			4.6	24.9					0.284848
b1379	0.1968			74.9	11.7					0.215827
b1376	0.0499			14.2	888	61.1277	54.97			0.307692
b0796	0.0845			19.8	2.05					0.243243
b2158	0.0599			8.2	0.152					0.112069
b1118	0.0491			168.5	3.1	59.6326	57.3487			0.176755
b0722	0.026			132	192	68.3827	61.7732			0.0964912
b2622				82.2	0.063	52.9342				0.279126
b2550				11.4	0.002					0.207071
b2829	0.0279			55.8	23.5	52.5355	52.4093			0.267738
b3943				10.7	0.415					0.113333
b3191	0.2195			310.5	174	58.888	59.0864			0.229167
b4305				0.9	98.2					0.241935
b0551				4	5.39					0.261905
b1582	0.0772			24.9	0					0.102804
b0177	0.0419			431.9	136	68.8526	60.5533			0.245983
b0343				1.4	1.36					0.108173
b3712	0.1361			68.2	0.629	54.3326				0.261905
b2534				1.6	0.001					0.222603
b2257	0.2025			6.7	0.004					0.154827
b1940	0.0932			3.7	0.734					0.237885
b3702	0.0215			360.4	16.9	51.2687	50.0747			0.263948
b3578	0.0609			0.1	0.093					0.0943396
b1915	0.0675			330.9	11.1					0.232877
b2080				12.4	795	53.2517	56.4811	54.371		0.229358
b4167	0.1193			36	12.7	56.0352	54.7764	56.1173		0.247082
b2617	0.0496			255.9	263		63.478			0.133929
b2945	0.0685			14.9	0.002		54.5741			0.252137
b0802	0.129			57.4	4.01					0.117647
b3167	0.0239			305.8	378	55.9876	59.9737	56.5699		0.325758
b0038	0.0254			5.5	0.151					0.230198
b0291				1.1	0.324					0.194048
b3661				21.8	165		52.5234	45.5744		0.250923
b1140				6.8	0.037					0.299465
b0891	0.0341			120.3	268			52.9345		0.211823
b2487				1.4	0.16					0.276173
b0136				2.8	0					0.152284
b2121				0.1	0.717					0.249337
b1660	0.1042			90.9	0.212		53.909			0.0945274
b2378	0.0525			19.1	0.446					0.242623
b0750	0.0677			214	14.5					0.265896
b3577	0.1732			0	0					0.134615
b1795	0.0249			117.7	0					0.0987654
b2068				5	2.63					0.206406
b1374				1	1.33			54.5963		0.292308
b4204				8.4	0.002					0.224335
b0596	0.0686			19.3	49.7					0.194332
b4479	0.0267			19.7	6.91		54.284			0.276316
b3102				25.1	143	62.2324	60.1758	66.6527		0.250765
b3700	0.0276			101.9	0.676					0.300562
b0338				5.1	0.113				0.165506	0.248322
b1747				0.1	0.458					0.268222
b3986	0.0116			35108.6	4683	60.8344	66.1684	60.1595	0.453271	0.291667
b3746	0.0757			34.7	9.87					0.255533
b0855	0.0383			7.3	15.2					0.268617
b1291	0.0184			52.3	0.951	54.608	53.1893			0.264438
b0270				0.7	0.325					0.145969
b4151	0.0425			24.6	1.39	58.7462	64.7213			0.144068
b2564	0.0348			187	87.2	63.1165	56.8092	52.4311	0.329555	0.301653
b2611	0.0304			120.8	2.91					0.135889
b1969	0.1835			27.5	4.04					0.261261
b1987				4	0.498					0.269841
b3493	0.0404			217.8	19.8	67.4028	70.2002			0.158635
b2887				0.9	0.281					0.249216
b3399	0.0834			246	3.71	52.7909	52.4319			0.266968
b2092	0.1043			358.3	288	64.3959				0.142222
b3081	0.0808			1.7	12.3	54.2064			0.186227	0.226528
b3187	0.0203			300.5	26.5	56.9492	58.4511			0.242236
b2130	0.1775			2.1	0.064					0.101562
b2048	0.0565			0.2	5.12					0.281319
b3302	0.0166			7977.1	1971	56.5374	53.8275	55.8439		0.293103
b1519				9	40.7	56.2358	54.6679	51.2331		0.223108
b4392	0.0518			48.9	61.5	51.9403	52.6096	46.9446	0.207929	0.234472
b2792	0.1448			83.4	11.1		53.7155			0.287037
b2632				2	0					0.234266
b3394	0.5068			0.9	3.07					0.219101
b3882	0.0819			0.2	1.28					0.181818
b3917	0.0301			5.7	11.7			69.2187	0.413023	0.268293
b4006	0.0292			62.9	233	57.0144	57.2039	50.7067		0.261364
b1700	0.1232			0.2	0					0.25
b3247	0.0176			126.4	12.9	56.4138	56.0149			0.307377
b1179				197.5	107	57.3388	64.7266			0.299065
b4069	0.0281			6	946	55.8792	54.2768	48.4761	0.30972	0.248848
b3423	0.035			98	18.1	53.7486	51.7225			0.270916
b2425	0.0286			5.5	629	59.6184	63.7715	60.4473		0.243323
b1501				1.6	0.767					0.244063
b2635				1.5	0					0.0649351
b1732	0.0691			4.5	469					0.287234
b2698	0.0809			10.3	2.09					0.357576
b4093	0.1396			12.2	6.34					0.300699
b2625				4.5	0.232					0.277778
b0873	0.0205			0.6	1.8					0.216758
b3216				4.3	0.003					0.204545
b2837	0.0512			38.2	1.51		52.8697			0.225146
b4477				1.6	0.331					0.171569
b2513	0.057			406.7	233	57.314	60.1504			0.243902
b1158	0.2665			0.6	0.065					0.284153
b2148	0.0141			4.3	2.37					0.0835821
b1051				74.7	378	53.9645	53.6691			0.349593
b0407	0.0089			1498.8	749	67.6632	63.6645	57.6067		0.211009
b0569				5.9	0.969					0.237903
b2114	0.0246			202.8	269	57.5899	60.2818	44.0116		0.261834
b3524				5.9	17.7	55.513	56.0213			0.25942
b2677	0.0281			532.6	16.3	52.7478	52.883			0.273183
b3699	0.0177			280.1	190	51.7295	50.0501	52.4976		0.305106
b0496	0.0702			4.1	0.771					0.183064
b4168	0.0381			107.8	119	54.9075	53.7718			0.236842
b3104				2.2	0.023					0.145299
b1641	0.0293			951.4	696					0.12987
b1869	0.0388			129.1	2.28					0.169231
b3795	0.0257			144.1	1.86	64.2129	59.8049			0.119565
b4027	0.0767			0.6	0					0.218009
b2866				2.7	0.67					0.223702
b0617	0.0444			0	0.991					0.247423
b0915	0.1117			44.5	0.354	54.5065				0.217125
b3370				0	0					0.108108
b2275				5.7	0					0.244681
b0327				5.6	0					0.2125
b4137	0.0341			176	28				0.222628	0.216216
b0008	0.0252			1684.1	1591	55.3861	57.7169	49.5019	0.295115	0.272152
b1351				0.7	0.026					0.311111
b0884	0.0001			4509.3	1132	56.9488	62.7169	57.9633		0.295775
b3116	0.0298			12.5	1.91					0.133484
b0622	0.1485	14.3786	14.3786	4.2	0.179					0.194595
b3202	0.0316			302.6	27.7	51.0734	51.2408			0.277311
b3627	0.3539			162.6	0.684	54.892	54.7734			0.242604
b2421	0.0409			20.1	83.8	60.3275	60.9884		0.250619	0.238411
b4234	0.0226			366.9	226	60.5916	73.8971			0.412088
b0273				6.1	10.5			66.2941		0.258258
b3647	0.2125			4.8	0.015					0.232558
b0982				8.6	2.34					0.285714
b2143	0.0732			19.5	304	64.6709	63.8534	55.6045	0.206627	0.204778
b3236	0.0293			982.1	4096	61.1852	57.1724	54.9877	0.289598	0.199357
b1284	0.1079			63.2	59.9	54.8749	55.149			0.254032
b1257	0.0781			3.3	472	65.4379	65.2158			0.287425
b1937	0.0783			3.3	0.011					0.165049
b3263	0.1159			62.6	0					0.224138
b2134	0.0285			86.1	2.77	50.6849	51.3501			0.200647
b1810				32.8	0.117					0.254237
b0095	0.0063			545.1	887	54.0898	50.5114			0.23822
b3892	0.0191			538.8	3.85	59.3267	59.6537			0.2
b2277	0.0183			90.4	1.98					0.114173
b2527	0.0477			214.4	50.1	54.3289	57.2053		0.165082	0.329412
b0092				259.5	27.9	60.2701	56.4716	58.049		0.213115
b1278	0.1084			35.9	0.699					0.205534
b3064	0.0274			96.6	8.14	56.1346	51.5218			0.244048
b3262	0.1491			6.4	0.447					0.286689
b2411	0.0382			108.2	31	51.4166	52.0419	46.1833		0.28806
b1177				87.2	26.1	58.915	61.7928			0.214876
b1766	0.0841			89.1	3.19	66.5896	71.9184		0.205431	0.218801
b4255	0.0359			2173.6	392		53.141			0.40146
b1864	0.0132			881.7	283	51.8266	53.1337	46.3439	0.205973	0.314286
b0045	0.0903			0.2	0.03					0.140271
b2101	0.0411			13.4	1.23					0.279352
b2441	0.0119			15.9	4.78	59.3866	59.4517			0.227876
b1741				6.6	0.025					0.278912
b2812	0.0356			42.9	3	55.0565	51.4238			0.224719
b2025	0.0336			61.8	93.3	55.7381	54.1095	50.6458		0.276265
b1091	0.0294			256.9	336	55.7542	57.6227	45.1157	0.248044	0.21519
b2687	0.0354			701.9	2276	56.5698	64.6109	44.9858		0.282353
b3319	0.0001			12570.9	1215	56.5134	54.138	66.1021		0.295
b1781				23.5	1.52	54.2426	52.8143			0.201413
b1314				1	1.32					0.291188
b1997				18	0.191					0.259259
b3354	0.0742			108.4	7.91					0.309859
b2283	0.0308			143.5	195	58.9042	65.6147	40.8061		0.255226
b2176	0.1848			18.5	2.81					0.222437
b0821				15.4	9.49					0.254762
b0381	0.0594			266	44.1	52.2552	52.0685	47.6651		0.236915
b1868	0.1067			13.8	0.44					0.258303
b2943	0.0162			21.4	0.926	60.8412	57.2004			0.155508
b2276	0.0275			137.2	5.63	59.5138	57.1595			0.108491
b0558				2.9	0					0.288889
b2392	0.0371			12.3	27.6					0.126521
b1398				3.5	1.13					0.279817
b1680	0.079			33.1	57.6	60.7662	58.5799			0.214815
b2557	0.0392			72.2	223	56.2172	54.6753	46.3476	0.227519	0.256569
b4377	0.0858			9.4	5.55		52.972			0.213483
b2843	0.0805			6.1	1.25					0.245487
b2851	0.6767			0	0.003					0.271605
b2796				1100.5	68.9	69.477	71.627			0.130841
b1831	0.0412			1694.4	197	51.9431	52.922			0.341991
b1092	0.0438			1392.4	682	60.3588	59.7993	57.1172	0.253492	0.188312
b1422	0.1036			60.7	78.2	53.6929				0.20915
b0771				2	0.215					0.219415
b1043	0.162			0.9	110					0.155963
b3448	0.1913			29.6	169					0.137931
b1205	0.0437			8.9	23.4					0.21978
b1178				71.7	96.8	56.1045	57.8653			0.280303
b0511	0.0486			0.1	0					0.113872
b3186	0.0049			9969.8	824	56.4886	55.0161			0.333333
b0103				151.2	8.53		52.3878			0.243902
b0369	0.0308			298.7	110	62.6384	61.8895	63.5514	0.28324	0.281734
b1834				22.4	2.5	55.6561	56.3971			0.230594
b3471				55.7	0.027					0.131818
b0003	0.0368			351.3	76.3	56.0016	56.6873			0.216828
b4063	0.0223			24.5	3.1					0.313725
b1260	0.0905	5.28182	5.00233	24.4	561	55.0464	54.0351	48.1614	0.172954	0.217228
b2889	0.2095			44.5	4.23	58.6046	55.5255			0.237569
b1348				1.4	0					0.253968
b2105	0.0371			59.4	25.9		54.7679			0.359551
b3182	0.036			31.4	2.97	55.5296	53.5108		0.114887	0.186975
b2961	0.057			147	1.81	53.1235	54.3236		0.16289	0.200573
b0890	0.0959			132.2	8.66	53.0516	53.5077			0.221386
b2466	0.1419			5.2	0.721					0.242775
b3503				19.3	4.45					0.3
b0730	0.9988			25.7	2.57	53.4088	52.3045			0.309623
b0944	0.5554			5.4	0.005					0.170213
b2373				1.6	0.793					0.204263
b2512	0.0526			273.9	161	69.0912	60.1656			0.186701
b0603	0.3847			1.9	0.199					0.244147
b2898	0.084			474.1	325	50.8647	54.0098	47.9452	0.215232	0.252308
b1906	0.0867			6.5	0.018					0.282051
b2240	0.0175			192.1	21.5	65.634	64.8437			0.150776
b1065	0.0443			1	0					0.149626
b1988				1.9	0					0.177632
b1134	0.0896			51.5	10.2					0.256579
b4367	0.1865			295.4	11.1					0.237548
b4206	0.0829			128	67.8	58.0158	58.9442			0.208531
b3421	0.0658			12	0.029					0.250614
b0361				10.9	0.148					0.306667
b1849	0.0789			16.6	135	54.541		43.4024	0.152385	0.242967
b2193	0.073			33.2	34.2	51.022	51.0822			0.275701
b3229	0.0134			951.3	543	55.4667	54.5409	47.7652		0.279621
b1938	0.0837			3.8	6.9					0.23049
b1967				31.8	483	63.458	61.1046	56.5729		0.248227
b4219	0.0661			72.4	265	52.853	52.3965		0.0819276	0.21327
b3300	0.0011			8988.3	60.2	70.6782	70.543			0.140271
b3035	0.0522			510.1	146					0.178862
b4473	0.1999			104.2	0.252					0.217158
b3993	0.0674			1.5	188					0.233333
b0656				77.4	0.26					0.287834
b3561	0.1124			14.1	0.022					0.142424
b1804	0.083			110	2.52	51.9365	56.1456			0.254011
b2496	0.0197			199.6	5.24	53.9977	52.3819			0.271255
b3848	0.055			78.3	2.64				0.102364	0.216749
b2366	0.0707			37.6	7.95	54.8546	55.8614			0.222222
b1307	0.064			20.1	4.13					0.208333
b0808	0.0835			1.8	0.256					0.167568
b0087	0.0109			84.8	5.52	58.4138	57.293			0.139276
b1014	0.0533			9	18.3	51.0921	50.3837			0.227445
b0572				6.6	68					0.177632
b3424	0.0664			318.1	0.503					0.167273
b3693	0.1126			3.3	0.301					0.19244
b0643	0.0353			52.6	468	58.8198	77.7175	65.9293		0.36478
b3586				2.4	0.511					0.217507
b1711	0.0523			76.8	0					0.101538
b0458	0.1315			191.3	36.6	53.4039	53.3087			0.245161
b3095	0.0243			179.1	3.4					0.127854
b0794	0.0443			19.5	1.21					0.254766
b2113	0.0218			138.1	63.6	63.0565	59.238			0.220109
b0140	0.6595			0.2	0.046					0.220408
b2966	0.1061			9.9	0.008					0.0982906
b1411				2.3	0					0.184149
b3287	0.0087	4.4	4.4	650.2	185	55.9213	57.4846		0.268812	0.363095
b3433	0.0182			249.5	734	60.2387	59.5706	59.4835	0.23109	0.218579
b1817	0.0246	10.53	10.53	302.8	1114	54.5567	54.0193	60.1663		0.263975
b1165				64.5	1.54					0.303371
b1446	0.0715			1010	232	61.331				0.407895
b0286				0.4	0.023					0.241228
b0460	0.0057			591.5	54.9	52.8674				0.338028
b0024	0.262			8.6	0					0.15493
b2310	0.0499			46.5	2194	59.0122		53.3405		0.262548
b3038	0.0283			210.9	13	61.7871	59.8612	53.0112		0.275325
b3211	0.0397			2.1	0.063					0.246753
b2519	0.1265			6.3	0.001					0.223667
b1421	0.1529			3.5	55.6					0.231193
b0828	0.0701			32	8.89	56.0984	54.7397	62.2607		0.215625
b0945	0.0272			132.4	80.3	55.8336	58.2003		0.193851	0.241791
b2665	0.0331			127.5	3579					0.263514
b0292				1	1.09					0.235294
b2933				0.4	0.165					0.16269
b4277				0.3	0					0.240741
b3950	0.0181			1.7	7.88					0.27619
b2834	0.0522			120.2	120	53.5643	53.178	47.3405	0.20078	0.24058
b3982	0.0026			2100.8	1090	52.3822	51.1227	50.0623		0.311111
b1892	0.0578			41.2	3.23					0.254237
b0228				10.3	1.52					0.317073
b4239	0.1049			19.2	10.6	53.7752	53.669	41.3596		0.254545
b1556				2	0.014					0.185714
b3456	0.0305			14.7	2.79					0.141509
b1707				18.9	0.054					0.194915
b3292	0.0351			38.9	5.5		61.672		0.126641	0.314286
b1812	0.174			28.4	1.67	52.6697	52.4311			0.247788
b2920				1.1	0.352					0.232179
b0866				125.3	130	57.3205	60.4577			0.226415
b1706	0.1178			79.3	6.47		52.2862			0.262055
b2061	0.1236			0.1	0					0.287671
b0271				0.8	0.709					0.235514
b2962	0.0229			434.7	1452	57.2785	68.1526	53.1225		0.333333
b0434	0.0576			210.1	252	64.9127	61.8417			0.17801
b1447	0.0999			19.2	0.038					0.0675676
b1111				59.8	4.8		53.2424			0.263158
b1175	0.0158			739.4	581	50.146	50.0404			0.297398
b3886	0.2207			33.8	0.132					0.15917
b2142	0.0555			9.3	0.175					0.108696
b0145	0.0061			2738.8	365	64.176			0.2085	0.393333
b1785				0.1	0.002					0.171429
b0129	0.1257			7.6	0.033					0.268966
[truncated: 2,097 more rows]

## Sheet: Table S9. Human
id	Ka	∆G (Kumar et al. 2006)	∆G for monomers, 2-state, riversible (Kumar et al. 2006)	mRNA Expression (Mele et al. 2015)	Protein abundance (Wang et al. 2015)	Tm Agg, G1S cells (Becher et al. 2018)	Tm Agg, M cells (Becher et al. 2018)	Tm Agg, Cells (Savitski et al. 2014)	Tm Agg, Lysate (Savitski et al. 2014)	Tm LiP (Leuenberger et al. 2017)	Surface non-adhesiveness (by Levy et al. 2012)	Charged AA
ENSG00000087086	0.0937			2211	157	56.7336	54.2168					0.331429
ENSG00000170323	0.0442			1.291	330						0.283042	0.310606
ENSG00000211445	0.0519			70.64	677							0.230088
ENSG00000075624	0.0022			1514	4806					47.3805		0.253333
ENSG00000231500	0.0004			702.7		55.5455	49.8027					0.375
ENSG00000248527				5363
ENSG00000034510	0.0005			1784	450	53.7556						0.431818
ENSG00000205542	0.0005			858.4	39179	52.8912	50.356					0.454545
ENSG00000142541	0.0225			638.9	450	56.8637	55.1993					0.338095
ENSG00000156508	0.001			485.2	4458	52.4278	52.4322	52.5	50.8	44.9922		0.274892
ENSG00000112306	0.0259			660.7	441	56.9046	55.1034			51.7007		0.340909
ENSG00000142534	0.0009			721.8	345	56.2412	55.3357					0.316456
ENSG00000167996	0.0506			1210	91.7	61.9153	56.2538					0.333333
ENSG00000117289				43.46	1.46
ENSG00000137818	0.0136			545.9	1047	54.7742	51.9196					0.22807
ENSG00000189058	0.1916			200.6	4579							0.195767
ENSG00000133112	0.0217			470.8		53.4942	52.9084			50.0646		0.314721
ENSG00000234745				167.3								0.273481
ENSG00000197766	0.205			2.404	344							0.253846
ENSG00000197956	0.0148			158.6	259	54.502				61.4794		0.322222
ENSG00000177600	0.0044			314.8	685		54.4248					0.286957
ENSG00000108298	0.0006			472.3	416	57.9858	55.342					0.44898
ENSG00000184009	0.001			814.2	4771	56.6577	55.0049					0.253333
ENSG00000166710	0.2086			161.9		55.3571	54.8012			55.579		0.285714
ENSG00000118181	0.0007			533.1		56.5439	56.476					0.384
ENSG00000105193	0.0006			376.7	675	54.9394	54.949					0.230263
ENSG00000026025	0.0111			58.51	3431	55.5273	53.1498			42.786		0.332618
ENSG00000177954	0.0001			360.9	146	56.4269	54.9458					0.297619
ENSG00000100316	0.0075			523.5	927	57.5782	55.0742			60.2251		0.349876
ENSG00000100097	0.0542			277.2	631	57.2344	57.2844			45.9522		0.22963
ENSG00000122406	0.0075			388.2	1083	56.8571	54.5942			59.1906		0.333333
ENSG00000089157	0.0118			215.9	741	59.2989	56.6224					0.227129
ENSG00000147403	0.0006			246.5	949	56.7597				58.8575		0.341121
ENSG00000161016	0.0009			433.7	298	57.2516	55.4209					0.315175
ENSG00000100234	0.016			42.72	6.13							0.21327
ENSG00000113140	0.0355			88.67	174							0.326733
ENSG00000167658	0.0043			790.9	1363	56.9857	56.6139	57.4	55.6	61.0751		0.278555
ENSG00000142089	0.2157			153.2	20.9							0.150376
ENSG00000101335	0.0023			23.79	309							0.360465
ENSG00000019582	0.123			64.43	471							0.234177
ENSG00000110700	0.0008			306		54.4839	53.2871			61.7199		0.324503
ENSG00000137154	0.0007			298.6	820	56.2903	54.5794			55.125		0.389558
ENSG00000140988	0.0078			264.3	264	56.3239	54.4264			57.351		0.25256
ENSG00000204592				109.2	33.9							0.27095
ENSG00000196616				0.8228	267						0.318827	0.229333
ENSG00000163682	0.0048			422.6	401	56.9992	55.1612					0.268182
ENSG00000143947	0.0028			443.9	1244	55.631	54.797					0.371795
ENSG00000136942	0.0068			398.9	717	56.3657	54.841					0.430894
ENSG00000254772	0.0108			316.3		50.7196	50.1546			52.5142		0.270023
ENSG00000167526	0.0082			311.1	1000	56.8411	55.2042					0.364929
ENSG00000148303	0.0018			348.4	459	56.5652	55.6947					0.327068
ENSG00000197746	0.2056			775.7	391	58.6027	56.3439			60.2004		0.254269
ENSG00000265681	0.0024			352.2		55.6734	56.2975					0.342391
ENSG00000120129	0.0152			64.63	0.359							0.19891
ENSG00000204525				122.5	122							0.258065
ENSG00000167676				3.853	75.8	52.3514	52.3061					0.168367
ENSG00000206503	0.1885			137.9	228							0.261456
ENSG00000174444	0.0487			335.7	849	56.7303	55.0277			56.7023		0.313817
ENSG00000187288	0.1092			0.2713								0.247012
ENSG00000166819	0.0916			2.137	216							0.252874
ENSG00000177666	0.0756			38.04	1.19							0.218254
ENSG00000152583	0.2458			1338	34							0.358434
ENSG00000165507	0.3017			16.76	1.01							0.254717
ENSG00000141753	0.0375			21.86	162							0.286822
ENSG00000188846				324	654	57.4367	55.9517			40.844		0.297674
ENSG00000114391	0.0004			392.7	410	57.5275	56.0118					0.350318
ENSG00000142937	0.0006			212.2	534	56.745	53.2362			63.6718		0.375
ENSG00000143878	0.0006			229	51.9	57.2177	58.2328				0.206235	0.306122
ENSG00000123689	0.1349			4.588	5.75							0.252427
ENSG00000109475	0.0041			334.1	338	56.0264	55.8951					0.307692
ENSG00000142173	0.0965			6.493	89							0.271835
ENSG00000225630				938.6
ENSG00000171863	0.0006			317.1	1076	56.256	55.433					0.335052
ENSG00000198755	0.0009			236.2	1087	55.0057	54.616					0.317972
ENSG00000142676	0.0004			167.3	540	57.4192	54.6764					0.325843
ENSG00000149131	0.2005			23.35	933							0.200737
ENSG00000122026	0.0029			319	1155	57.4037	55.8168					0.3625
ENSG00000163453	0.0535			76.91	138							0.219858
ENSG00000148180	0.0262	4.325		27.52	3159			52.9	52.4			0.253197
ENSG00000131469	0.1219			285.6	431	56.1952	55.3049			61.3663		0.361111
ENSG00000162244	0.1374			189.9	486	58.4117	54.8787					0.359281
ENSG00000111640	0.0399			1723	13168	59.4528	60.3296			49.9589		0.235821
ENSG00000204287	0.1517			26.3	357							0.248031
ENSG00000149591	0.0134			15.29	411							0.278607
ENSG00000177469	0.0336			15.57	246					58.8816		0.384615
ENSG00000198034	0.0005			204.3	767	56.6829	53.8306					0.311787
ENSG00000008988	0.0349			163.7		55.4381	55.4211			60.2901		0.316901
ENSG00000196154	0.0312			2.258	207	54.2405	52.0698					0.336634
ENSG00000142156	0.0533			58.42	118							0.259728
ENSG00000147604				195.5	1164	56.5129	55.4983			60.6806		0.346774
ENSG00000164111	0.0406	2.48566	2.48566	69.42	823	49.3867	49.4322	47.8	51.6	59.0227	0.204287	0.30625
ENSG00000187514				239	565	54.8903	55.1124					0.493243
ENSG00000128016	0.088			24.28	1.61							0.174699
ENSG00000096384	0.0018			978.9	1438	51.2529	51.0728	51	53.1	50.3921		0.368785
ENSG00000240583	0.0347			13.15								0.159851
ENSG00000145741	0.0002			197.6	604					66.4047		0.281553
ENSG00000011465	0.1211			10.24	155							0.233983
ENSG00000089009	0.0637			240.3	558	57.4684	55.1322					0.361111
ENSG00000167468	0.1187			258.7	26.1	56.3229	56.2554					0.27686
ENSG00000197958	0.0028			120.8	618	60.107	59.4335			53.7936		0.284848
ENSG00000163191	0.141			18.78	652	53.7801	52.6098					0.257143
ENSG00000067560	0.0003			172.5		58.8806	59.2126	51.3	52.4			0.321244
ENSG00000164587	0.0004			209.1	1037	55.6983	54.1335					0.304636
ENSG00000142871	0.0335			13.93		52.8214	54.0557					0.251969
ENSG00000136156	0.0217			366.7	16.1	55.2256	54.7173					0.278195
ENSG00000175899	0.181			53.12	1970							0.225237
ENSG00000063177	0.0214			224.8		56.9066	55.1638					0.342105
ENSG00000104904	0.0761			706.7								0.29386
ENSG00000117984	0.1134			287	187	56.1651	56.9893			49.0057	0.279285	0.191748
ENSG00000168028	0.0032			347.1	528	56.3391	54.4676			60.0653	0.0667224	0.233333
ENSG00000172809	0.0065			369.9	476	55.9752	52.7423					0.428571
ENSG00000115461	0.0236			18.44	126							0.319853
ENSG00000065978				86.1	338	57.72	53.6673					0.328877
ENSG00000145425	0.0034			187.7	562	55.6683	55.3176					0.337121
ENSG00000124614	0.051			218.8	397	54.9955	53.9621			59.4629		0.258216
ENSG00000135404	0.1201			144.9	22.4	58.6233	63.1341					0.155462
ENSG00000022267	0.0207			83.27	133	56.3709	58.4497			60.8027		0.287926
ENSG00000161970	0.0012			222.5	368	57.1535	56.0414					0.413793
ENSG00000181092				0.08508	109						0.0140935	0.221311
ENSG00000167588	0.0289			4.879	42.7						0.305209	0.229226
ENSG00000004799	0.0402			19.21	1.01						0.14014	0.23601
ENSG00000074800	0.0259			637.7	3269	56.6664	56.3514			53.1887		0.267281
ENSG00000138207	0.0781			47.37	24741							0.278607
ENSG00000125148				172.5	35.9		50.514					0.191781
ENSG00000144713	0.0031			196.8	1095	57.3687	53.6232					0.333333
ENSG00000110651	0.1047			173.5	88.2	56.0601						0.153285
ENSG00000123349	0.003			331.1	143	54.3697	53.0952			59.2524		0.266234
ENSG00000107796	0.0005			7.321	693							0.254642
ENSG00000229117				239.3								0.68
ENSG00000173812	0.0043			323.6								0.305785
ENSG00000233927	0.0009			220.3		57.567	53.1472			45.4284		0.333333
ENSG00000185201				38.33	9.58							0.151515
ENSG00000196126				24.68	63.1							0.214286
ENSG00000132386	0.0694			42.83	1075						0.252381	0.246411
ENSG00000115268	0.0031			259.8		56.1022	53.511					0.342105
ENSG00000182326	0.1576			8.96	408							0.244186
ENSG00000187193				73.58	31.1							0.180328
ENSG00000106211	0.0759			123.1	732	48.0708	49.8015			41.6219		0.263415
ENSG00000128272	0.0752			170.3	0.262							0.310541
ENSG00000087245	0.0204			1.326	12.3							0.254545
ENSG00000092841	0.0435			101.9		51.756	51.6773			50.1146		0.315126
ENSG00000105974	0.0259			4.561	146	57.2934	54.6037					0.252809
ENSG00000135218	0.0925			0.3477	89.2							0.201271
ENSG00000105373	0.113			91.47	8.67							0.368201
ENSG00000111341	0.092			4.052	14.7							0.304688
ENSG00000197747	0.0382			10.4	222	52.7536	52.0466					0.319588
ENSG00000131981	0.09			40.85	311	52.8457	52.637					0.148
ENSG00000135821	0.0267			383.8	42.7	53.4379	53.5049	56.9	56			0.289941
ENSG00000169100				338.1	198	57.1391	57.4416					0.221477
ENSG00000100345	0.0129			42.38	1404	53.4182	52.0805	52.4	52.2	47.4143		0.375
ENSG00000083845	0.0088			138.1	847	55.7206	53.8796					0.293333
ENSG00000085063				154.6	259	56.7874	64.8914					0.1875
ENSG00000035862	0.0076			73.18	37	55.1453	55.8635					0.259091
ENSG00000101439	0.1846			702	862							0.212329
ENSG00000109846	0.0106	5.57075		163.9	512							0.331429
ENSG00000068697	0.0124			87.41	1.85							0.150215
ENSG00000196924	0.0138			23.35	1136	50.2484	50.2823	48.1	52.9	58.9996		0.236116
ENSG00000145824	0.0202			110.2	7							0.333333
ENSG00000070756	0.0014			54.13	159	52.1194	50.8486	50.4	52.7	43.8626		0.25
ENSG00000182899	0.0043			145.8		57.207	55.5507					0.290909
ENSG00000143933	0.0052			1527	356							0.30102
ENSG00000169714				230.3		57.6465	58.7827			58.8457		0.335196
ENSG00000169692	0.1227			16.04	1.18		52.1575					0.18705
ENSG00000159403	0.1114			7.85	394							0.248957
ENSG00000129538	0.1773			60.97	516							0.24359
ENSG00000111275	0.0237			308.6	137			54.1	50.3	51.5004	0.253499	0.222437
ENSG00000125691	0.0004			102.5	1391	55.354	55.1802					0.257143
ENSG00000132475	0.0053			135.9	832	48.9206				44.6246		0.323529
ENSG00000149806	0.0105			201.9			55.2863					0.285714
ENSG00000182718	0.0121			4.859	1276	52.9944	52.4355	50.8	54			0.319328
ENSG00000130255	0.0043			199.1	246	57.1821	53.4118					0.428571
ENSG00000175445	0.0437			12.61	1.26	53.9293	53.7081					0.265263
ENSG00000110955	0.0195			519.1	2925	57.8849	58.7218			60.943	0.206649	0.232514
ENSG00000204628	0.0005			88.67						62.7154		0.217666
ENSG00000105640	0.0023			93.18	326	57.7066	54.8383					0.318182
ENSG00000171858	0.0274			260	1228	56.2574	53.6224			44.9399		0.222222
ENSG00000130300	0.225			1.087	5.18							0.300905
ENSG00000188257	0.2614			0.3495	11.8							0.256944
ENSG00000114942	0.0293			175.1	575	50.6506	50.6153			45.9409		0.328889
ENSG00000111716	0.0101			596.4	2618	61.3467	60.6604			60.6617		0.242515
ENSG00000177606	0.0113			66.82	3.12							0.205438
ENSG00000150991	0.0027			247.8	208							0.30219
ENSG00000241343	0.0005			140.2		58.3041	55.3616					0.359155
ENSG00000118523	0.0419			9.907	15.4							0.246418
ENSG00000130203				575.1	1279							0.315457
ENSG00000004776	0.0612			21.4	77.2							0.24375
ENSG00000148175	0.0726			54.06	389	58.569	59.334					0.239583
ENSG00000138326	0.017			156.8		56.6507	53.5839					0.294118
ENSG00000169710	0.1021			58.39	251	52.0913	51.8439	50.9	51	60.7913		0.223019
ENSG00000213741	0.0147			131.8	63.4		54.1098					0.287356
ENSG00000116016	0.0592			45.68	0.143							0.247126
ENSG00000109099	0.0739			53.74	0.459							0.10625
ENSG00000156482	0.0003			88.94	930	57.5934	55.3411			60.3661		0.26087
ENSG00000185885				34.78	20.4							0.176
ENSG00000197728	0.001			165.9	297	55.7894	55.7683					0.33913
ENSG00000172270	0.2322			460.4	132	59.1037	59.7679			45.6948		0.257143
ENSG00000108654	0.0036			115.1	217	47.2243	48.3918	48.3	53.1	59.9677		0.275244
ENSG00000124942	0.0725			19.3	65.1	52.9739	54.0222			59.8347		0.326995
ENSG00000149925	0.0101			611.6	2470	58.1626	58.4566			44.7595		0.23445
ENSG00000100243	0.0554			77.06	348	56.0381	55.7668					0.281437
ENSG00000170889	0.001			100.2	765	55.7678	53.9612			60.7753		0.381443
ENSG00000133639	0.0001			28.34	0.284							0.22807
ENSG00000158710	0.0156			27.21	2840	50.8575	51.7303	50.2	56.8	52.8324		0.2
ENSG00000118680	0.001			156	572	54.0157	52.6998					0.343023
ENSG00000166794	0.0294			99.98	992	53.8387	54.3699	49	52.4	50.217	0.369014	0.300926
ENSG00000084207	0.076			155.5	1204			53.4	51.6	42.4901		0.214286
ENSG00000089220	0.0728			1252	577	56.9311	57.3108			58.6799	0.288888	0.28877
ENSG00000122566				264.7	1408	48.0926	48.9701			47.6615		0.254958
ENSG00000243678	0.0116			177.8								0.302632
ENSG00000163815	0.0989			16.89	1730						0.139858	0.242574
ENSG00000166482	0.0372			2.818	47.2							0.207143
ENSG00000197756	0.0006			182.7		57.0775	56.1342					0.293478
ENSG00000165502				194.2	121	57.3759						0.396226
ENSG00000164692				3.944	48.2							0.180088
ENSG00000108518	0.0188			78.22	6902	52.7608	52.7975	52.6	56.2	52.2426		0.214286
ENSG00000159335				297	199	55.5241	51.8582					0.509615
ENSG00000174748	0.0003			251.1	537	57.0803	55.5611					0.352941
ENSG00000174807	0.1216			2.203	3.9							0.192867
ENSG00000072778	0.1145			143.1	242	54.8933	54.9511	55.4	55.2			0.231563
ENSG00000233276	0.0831			130		56.7935	56.5507					0.211823
ENSG00000161960	0.0004			85.2	305	50.0734	49.9765	48.7	51.2			0.275862
ENSG00000168653	0.1766			622.5	54.1	50.5856	52.3823					0.377358
ENSG00000109610	0.206			10.62	106							0.2625
ENSG00000079435	0.1655			4.767	25.8							0.225836
ENSG00000152518	0.0402			15.15	3.1			44.3	50.6			0.184211
ENSG00000106153	0.1183			393.3	63.8							0.152318
ENSG00000159377	0.0347			243.7	614	63.5105	60.8744				0.256376	0.204545
ENSG00000149273	0.0019			78.55		56.5468	54.5942			60.9427		0.266409
ENSG00000179218	0.0316			177.4	1356	54.5607	54.8802	46.8	52.4	43.7006		0.398082
ENSG00000117592	0.0666			108.5	609	53.9332	54.5136	54.9	56.1	59.5702	0.345984	0.290179
ENSG00000166598	0.0166			190.6	782	54.0699	55.3504	51.4	55	45.1552		0.369863
ENSG00000100201	0.0057			146	163	49.1192	49.7688	51.1	50.1	47.2882		0.254446
ENSG00000120885	0.1295			1225	1407	54.1599	53.205			40.0852		0.30735
ENSG00000169564	0.0003			155.5	242	49.8991	50.7882					0.191011
ENSG00000125730	0.1346			11.05	3342						0.190992	0.262778
ENSG00000024422	0.0149			13.46	107	48.9276	49.485	47.9	46.7			0.303867
ENSG00000173511	0.0643			94.87	0.458							0.202899
ENSG00000156976	0.0003			729.6	176	52.1431	51.4528	55.3	57.6			0.279412
ENSG00000171223	0.0283			54.14	6.41							0.213256
ENSG00000134333	0.0332			164.1		59.8882	59.42			58.7095		0.238227
ENSG00000168209	0.0347			45.19	0.765							0.224138
ENSG00000178719				266	1.83							0.113208
ENSG00000163430	0.0345			9.056	8.92					62.0562		0.308442
ENSG00000157514	0.0551			49.74	6.85							0.255
ENSG00000106624				12.68	7.84							0.311744
ENSG00000099194	0.0818			181.6	9.24	50.4505	51.1629					0.247911
ENSG00000134871				5.358	7.51	53.3767	55.3136					0.1875
ENSG00000213088	0.3478			13.96	0.067							0.109467
ENSG00000130066	0.0182			95.05	0.153							0.304094
ENSG00000181163	0.0247			120.7	2356	55.5517	53.3471			44.7954		0.377551
ENSG00000111077	0.0574			34.81	2.37							0.234672
ENSG00000176046	0.1818			22.36	20.6							0.27
ENSG00000076706	0.1385			12.14	83.3	57.8361	58.8285			50.2189		0.256966
ENSG00000245532				16.18
ENSG00000176340	0.2104			474.4	20.1							0.202899
ENSG00000147872	0.0976			3.649	14.5	53.159	53.3094					0.23341
ENSG00000135486				136	960	49.3989	50.1145			46.7327		0.233871
ENSG00000168542				0.7673	11.5							0.181446
ENSG00000131471	0.0951			0.7768	82.7							0.199214
ENSG00000130600				1.446
ENSG00000151726	0.0788			12.81	107	51.6185	52.1153	48.9	48.3			0.247851
ENSG00000163513	0.0422			7.731	0.79							0.288851
ENSG00000177697	0.0354			20.03	12.2	60.0474	61.2817					0.193676
ENSG00000165119	0.0003			172.9	1325	49.676	49.9456	47.6	53.3			0.278017
ENSG00000105372	0.0033			87.48		55.4241	52.1879					0.303448
ENSG00000080824	0.0036			722.2	1155	50.9518	50.7874	50.8	53.3	59.9626		0.347775
ENSG00000135046	0.0626			4.275	781	49.1316	49.6013	48	51.2		-0.0289812	0.312139
ENSG00000100650				137.2	142	51.3357	51.4873					0.400735
ENSG00000140545	0.2639			44.38	10.6							0.206718
ENSG00000101160	0.0935			53.08	64.2	56.0819	55.0004				0.0497186	0.227723
ENSG00000002586				24.76	54.7							0.264865
ENSG00000125534	0.1993			181.9	2.22							0.185714
ENSG00000134531	0.1664			3.998	0.03							0.11465
ENSG00000101608				16.61	566	54.0157	52.6998			51.2611		0.344633
ENSG00000166033	0.0388			237.1	17.1							0.254167
ENSG00000213719	0.0074			11.58	665	51.3188	52.6465	51.4	55.4	57.9191		0.26971
ENSG00000104964	0.0312			548.6	8.58							0.265152
ENSG00000198242	0.0389			101.8		57.1696	55.2289			61.8981		0.324742
ENSG00000075415	0.0395			186.7	377	56.3071	56.0018					0.207182
ENSG00000113721	0.0741			16.82	2.56							0.246835
ENSG00000009307	0.0118			131.5		47.6035	48.3826	45.2	48.2			0.287915
ENSG00000084234	0.0376			245.5	4.17	54.9852	54.7803					0.323722
ENSG00000143196	0.0358			1.105	63							0.21393
ENSG00000111897	0.0213			423	1.7	56.1551	60.5706					0.14128
ENSG00000166741	0.0837			1.783	78.6	53.4422	53.6674					0.253788
ENSG00000167460				48.03	1228	55.8433				44.298		0.478873
ENSG00000170296	0.0002			202.7	25.9							0.358974
ENSG00000167779	0.1942			22.41	79.7							0.229167
ENSG00000106991	0.1701			14.69	12.6	56.1081	55.5624					0.179331
ENSG00000126247	0.0448			188.3	324	55.3967	54.9943	55.1	53.9		0.221315	0.198758
ENSG00000088832	0.0131	5.64938	5.64938	184.2	862	53.8541	55.4723					0.271318
ENSG00000143387	0.0765			5.201	2.52						0.25591	0.24924
ENSG00000075785	0.0005			225.1	391	58.5939	58.726					0.26087
ENSG00000152234	0.0077			391.3	1569	59.8798	58.8592			60.4243		0.244123
ENSG00000117450	0.0285			257	2720					41.2603	0.315258	0.261307
ENSG00000196230	0.0006			190.8	2131	56.3913	54.4333	53.6	49.7			0.245495
ENSG00000189343				51.11
ENSG00000126458	0.0264			18.86	38.4	56.0773	56.024					0.252294
ENSG00000162734	0.0032			675.4	125	51.7636	51.1188					0.337748
ENSG00000164733	0.1362			142.7	117	55.0604	56.1521					0.224189
ENSG00000130522	0.0766			216.3	2.93					48.5589		0.193084
ENSG00000254999	0.0055			215.6								0.333333
ENSG00000179010				399.4	18.3							0.393701
ENSG00000182196				264.5	16.8	52.553	51.9895					0.330166
ENSG00000143761	0.0005			247.8	190	59.6346	57.8016			60.4408		0.265193
ENSG00000148926	0.2384			3.713	4.34							0.264865
ENSG00000143819	0.0851			61.14	57.7	57.9035	58.1433					0.263736
ENSG00000141522	0.1421			142.7	988	51.5441	51.6985	50.8	55.2	55.8439	0.257366	0.289362
ENSG00000170525	0.0365			45.38	3.38			51.3	51.9			0.278169
ENSG00000100906	0.0391			42.74	2.95							0.271293
ENSG00000102317				31.98	170	54.1821	52.6712					0.280255
ENSG00000185896	0.2319			82.36	50.3	59.8727	61.1204					0.179856
ENSG00000184113	0.0409			39.9	1.19							0.138614
ENSG00000187498				2.736	8.69							0.168963
ENSG00000122378	0.0613			159.3	54.3	56.6358	55.4606					0.270742
ENSG00000167978	0.3308			82.41	44.6	48.2971	50.1799					0.301599
ENSG00000134590	0.1929			527.1	1.18							0.274336
ENSG00000071967	0.1749			16.18	7.42		53.6472					0.146853
ENSG00000109971	0.0007			517.3	3491	53.1289	53.1135			53.0063	0.291535	0.28483
ENSG00000111775	0.1033			681.4	17.6							0.256881
ENSG00000142192	0.0171			577.1	27	54.0191	55.1871					0.318182
ENSG00000099860	0.0302			34.12	0.053							0.227273
ENSG00000108953	0.0003			574.2	2479	55.3316	55.782	57.9	61.5	58.6463	0.271737	0.337255
ENSG00000110799	0.0882			9.967	65.1							0.233914
ENSG00000221983	0.0039			120.4								0.304348
ENSG00000186468	0.0005			99.33	264	56.4325	54.4932					0.335664
ENSG00000107438	0.0518			2.765	817	55.6256	56.0301			60.812		0.255319
ENSG00000157227	0.0163			2.423	7.43							0.25945
ENSG00000173432	0.199			0.5382	1116							0.278689
ENSG00000196683	0.058			221.5	11.8							0.248
ENSG00000123144	0.0266			176.1	43.7							0.3125
ENSG00000198258	0.0011			333.2	11.7			47.9	56	57.0322		0.328767
ENSG00000221869	0.0623			19.1	3.39							0.256506
ENSG00000163520	0.1002			3.672	8.69							0.229894
ENSG00000159840	0.0717			75.16	305	55.8657	65.5257			60.6209		0.208042
ENSG00000125868	0.0188			174.2	217	54.0863	53.2964	51.2	54.6			0.327273
ENSG00000131477	0.2484			18.94	0.226							0.222222
ENSG00000118816	0.0307			271.1	0.024							0.246684
ENSG00000136238	0.009			225.9	258	57.4274	56.8923	51.8	55.7	59.3612	0.123209	0.265403
ENSG00000071082	0.0534			139.6	738	57.1946	55.1195					0.376923
ENSG00000110321	0.0041			202	74.2	48.3635	48.262	44.6	49.2	49.5575		0.274531
ENSG00000185624	0.0288			62.23	1006	56.4253	58.244			54.841		0.340551
ENSG00000108828	0.0489			26.69	126	55.851	55.3074					0.216285
ENSG00000185650	0.0088			22.75	2.95							0.227811
ENSG00000177700	0.0013			82.38	6.34	49.7789	50.108					0.268657
ENSG00000167615				105.7	6.01		49.4711	52.2	51.6			0.229977
ENSG00000146674	0.1059			8.444	820							0.265993
ENSG00000107223	0.0058			244.7	187	55.1863	52.6841			51.1515		0.351351
ENSG00000135424	0.0639			26.32								0.232007
ENSG00000122786	0.1153			17.99	230	57.136	57.1075			59.5483		0.506936
ENSG00000126432	0.2131			503	205	55.8656	55.8625			42.9066	0.243659	0.214953
ENSG00000130402	0.0063			73.25	575	58.3212	56.8825	59.4	60.2	59.1056		0.318332
ENSG00000104852				181.1		50.8051	50.8427	50	51.8	59.8058		0.505721
ENSG00000099795	0.096			246.2	34.6	46.0944	56.1078					0.408759
ENSG00000139644	0.0342			163.1								0.179661
ENSG00000140319	0.0516			241.1	462	53.5571	52.6004			58.3714		0.272059
ENSG00000175061				74.51
ENSG00000134107	0.0488			79.42	0.479							0.271845
ENSG00000129562	0.0005			117.5	50.3	54.5138	54.2384					0.115044
ENSG00000067082	0.0254			11.87								0.30742
ENSG00000101955	0.0505			1.938	3.11							0.237069
ENSG00000105701	0.0327			512.7	76.9	48.7042	49.4599	46.1	50.9	65.2456		0.268765
ENSG00000115306	0.005			158.7	283	53.1711	51.6852	46.9	56.6	53.1898		0.351648
ENSG00000204435	0.0004			139.3	92.5	50.7874	51.051	49	52.7	51.4411		0.260684
ENSG00000106682	0.0056			183.2	243	51.3155	51.9046					0.334677
ENSG00000162576	0.1391			12.52	8.31							0.28
ENSG00000232112	0.0005			333.8		58.4582						0.484375
ENSG00000165810	0.2199			9.284	0.13							0.248598
ENSG00000147065	0.006			22.26	564	52.1417	51.9574	51.1	54.6	60.6405		0.383016
ENSG00000137076	0.0063			17.91	1037	49.6899	49.7845	49.1	52.1	55.9217		0.239669
ENSG00000174059	0.2389			11.25	8.66							0.181818
ENSG00000105404	0.1064			206	9.08	59.6307	58.2551					0.189189
ENSG00000122862	0.4192			33.63	83.3							0.259494
ENSG00000104805	0.063			91.58	70.9	54.5411	54.6722			59.1488		0.396963
ENSG00000162444	0.0508			3.103	3.97							0.313433
ENSG00000130811	0.0066			75.55	128	50.0408	50.1005	46.1	56.5	58.1101		0.31875
ENSG00000170315	0.0019			361.9	603							0.30131
ENSG00000196262	0.0798			320.3		50.7443	51.1281			49.9592		0.260606
ENSG00000185825	0.0515			130.5		55.4698	55.49					0.277955
ENSG00000125356	0.0972			384.9	4.92							0.271429
ENSG00000197111	0.0001			82.03	258	47.9122	49.4621	47.1	53.9			0.191257
ENSG00000117519				82.09	75.5							0.240122
ENSG00000112335	0.0003			218.6	118	47.2896	49.7204	44.3	50.5	61.4879		0.314815
ENSG00000163431	0.0928			5.139	9.36							0.391667
ENSG00000162191	0.0789			91.46	80.5	52.1077	51.3461			44.8942		0.371795
ENSG00000187479	0.0184			9.098	1.9							0.268966
ENSG00000100979	0.1016			43.04	14.9							0.217039
ENSG00000067113	0.1238			38.51	1.71							0.207018
ENSG00000104419	0.0282			77.37	64	53.106	53.6141					0.220812
ENSG00000078369	0.0006			407.9	300	55.362	56.0882					0.232353
ENSG00000174697	0.1059			0.03922	38.2							0.179641
ENSG00000063046	0.0308			68.63	144	60.8688	62.5439			48.803		0.405844
ENSG00000183722	0.0138			40.47	0.176							0.13
ENSG00000111676				168.4	2.34	53.8998	57.0111					0.215966
ENSG00000251562				132.5
ENSG00000135926	0.0586			30.73	8.66							0.125402
ENSG00000126524	0.0183			136	48.8	50.3531	50.2067	47.4	53.3	60.2742		0.36
ENSG00000100300	0.1209			18.98	23.5	57.6622	60.8435					0.12426
ENSG00000143384	0.122			43.37	3.68	54.007						0.262857
ENSG00000116251	0.0033			84.78	707	56.0305	55.0771					0.359375
ENSG00000172354	0.0005			121.2	189	55.6463	55.4672					0.232353
ENSG00000123384	0.0089			44.23	5.65	55.5454	55.1314					0.265625
ENSG00000005022	0.0081			215.4	370	56.949	55.875					0.218121
ENSG00000161203	0.0004			395.1	106	52.3349	51.6438	53	53.4			0.265217
ENSG00000111669	0.0539			467.3	1245	57.1655	56.4401			59.0117		0.251748
ENSG00000123416	0.0003			696.9	823							0.259424
ENSG00000258818	0.0823			3.416								0.251701
ENSG00000135862	0.0364			5.133	39.1	53.4979	53.9353			59.4336		0.276569
ENSG00000100129	0.0038			86.29		51.741	51.7202			65.5855		0.257002
ENSG00000166347	0.0636			21.31	235							0.320896
ENSG00000159176	0.0024			188.3	323	60.1549				55.2832		0.259067
ENSG00000137575	0.0518			72.08	35.7	52.6066	51.4322	50.4	54.9		0.19866	0.22956
ENSG00000087460	0.1903			501.9	57.3	53.8346	54.4446					0.262295
ENSG00000167772	0.1435			12.54	0.774							0.248768
ENSG00000169504	0.0055			24.24	170	52.1233	52.489	50.9	55.1			0.300395
ENSG00000105401	0.0207			146.5	287	52.1361	52.588	52.4	61.4		0.215273	0.417989
ENSG00000060138				8.564	87.8	53.9798	53.7652			58.0747		0.276882
ENSG00000108821				0.8758	41.1					58.7749		0.189891
ENSG00000130303				27.27	27.3	57.3539	56.4247					0.25
ENSG00000129824				62.58	71.4							0.304183
ENSG00000179094	0.0424			25.99	1.48							0.220155
ENSG00000115053				116.8	575	49.3348	51.9039			45.8072		0.412676
ENSG00000167863	0.1217			264.6	409	54.8577	52.8663			61.3107		0.31677
ENSG00000172757	0.0128			281.6	2062	54.1331	53.5788			52.9973		0.338235
ENSG00000177156	0.0273			76.64	690	54.3536	52.4599	50	52.1		0.320242	0.290801
ENSG00000137312	0.0074			239.7	119	55.3361	53.6559					0.288056
ENSG00000197879	0.0151			5.809	104	50.1276	50.1724	48.3	48.3			0.284102
ENSG00000104823	0.1501			86.05	287	53.3734	53.4808	53.7	53.2	59.883		0.240854
ENSG00000067225	0.0142			589.3	4482	57.8004	57.3562			59.1781		0.278719
ENSG00000113916	0.0251			22.23	0.619							0.264873
ENSG00000079308	0.0531			9.79	17.1							0.21828
ENSG00000127528	0.0648			10.77	1.46							0.242254
ENSG00000197043	0.0283			137.9	1385	50.0084	50.0249	48.7	51.9			0.325409
ENSG00000101182	0.0058			94.02	323	58.9708	62.2394			59.6793	0.169717	0.322581
ENSG00000177410				67.28
ENSG00000150093	0.0465			13.05	125	56.6081	57.8863			58.4316		0.250936
ENSG00000215021	0.0005			83.81		58.5723	58.4668					0.254181
ENSG00000182087	0.0657			89.23	1.19	54.7389	54.2391					0.190323
ENSG00000198467				20.68	457	57.0611	55.2632					0.475352
ENSG00000213465	0.0168			186.9	48.2	53.7148	53.1484	53	52.1		0.16931	0.277174
ENSG00000136938				51.76	427	48.516	53.3482			60.9169		0.49004
ENSG00000115310	0.1406			290.1	102	56.582	56.6679					0.28104
ENSG00000116962	0.0821			2.558	48.1							0.226945
ENSG00000185883	0.0469			583.6	11.6	55.2655						0.0967742
ENSG00000104870	0.2402			12.19	4.99							0.20274
ENSG00000154734	0.0503			9.897	1.71							0.255429
ENSG00000073921	0.0114			56.39	40.4	53.7451	53.0713	53.7	55			0.20092
ENSG00000166441	0.0117			58.66	521	58.0642	53.6116			62.6427		0.331081
ENSG00000087302	0.0151			77.2	206					58.8521		0.327869
ENSG00000172889	0.1336			64.15	0.642							0.227106
ENSG00000092010	0.078			47.31	709	52.4381	53.8065			50.3193		0.348
ENSG00000030582	0.1515			26.78	32.8	54.8557	60.4963					0.222597
ENSG00000198563	0.0021			62.52	473	53.2193	52.5383			52.5172		0.308411
ENSG00000127884	0.0661			135.4	223	52.8016	53.3313	52.9	53.4	45.2829	0.37157	0.244828
ENSG00000134308	0.0018			210.6	505	51.4105	52.0314	51.3	55.6			0.306122
ENSG00000174903	0.0043			117.1	461	57.8167	57.9915	53.7	55.9		0.178027	0.253731
ENSG00000182492	0.0191			29.54	197							0.252717
ENSG00000164056	0.075			3.888	0.439							0.250784
ENSG00000142168	0.1095	19.4375		353.3	1074	60.4644	58.352			41.2372	0.30979	0.285714
ENSG00000115380	0.0268			25.37	92.1	54.226	54.1419					0.196755
ENSG00000132507	0.003			129.4	672	49.6522	50.7395			64.9363		0.263441
ENSG00000196419	0.0967			110.8	820	47.6836	48.9398	46.7	52.1	53.8212		0.325123
ENSG00000131236	0.0285			75.5	994	53.6336	53.1731	52.9	54.6			0.252632
ENSG00000172037	0.0632			13.03	38.3	52.9677	53.9195					0.258621
ENSG00000157150	0.0544			4.518	0.075							0.241071
ENSG00000131386	0.1308			8.296	0.157							0.286385
ENSG00000103363	0.0145			242.7	39.8						0.25514	0.279503
ENSG00000178035	0.0054			49.97	234	50.667	51.3408			61.6039	0.181948	0.256809
ENSG00000106538	0.2256			16.23	98.2							0.306748
ENSG00000089280				148.5	295	56.1074	54.7691					0.172676
ENSG00000013441	0.0541			60.08								0.372624
ENSG00000228474	0.0004			81.05								0.135135
ENSG00000160789	0.0162			9.932	654	54.8352	52.9463			54.9375		0.337349
ENSG00000124762	0.1541			10.99	1.04							0.310976
ENSG00000108551	0.0086			137.4	0.367							0.30605
ENSG00000113732	0.0061			39.27								0.0864198
ENSG00000245910				131.5
ENSG00000084623	0.0028			115.8	205	49.0967	48.9477	45.7	47.4	59.6802		0.261538
ENSG00000244734	0.1237			154.4								0.258503
ENSG00000108679	0.1999			21.05	151	54.4895	55.9123					0.206838
ENSG00000064205	0.1541			0.4726	26.8							0.192
ENSG00000114353	0.0083			61.45	257	53.4851	54.2126	50.5	51.9			0.307042
ENSG00000213977	0.0038			32.4	21.3	49.0922	49.2237					0.25
ENSG00000162407	0.0232			50.59	0.84	57.0236	55.7184					0.205788
ENSG00000101421	0.0019			228.7	111	54.9917	52.4831					0.361607
ENSG00000121691	0.0524			16.48	228	58.1614	57.9355			58.4745	0.237835	0.26945
ENSG00000163359	0.0923			0.2308	151							0.23859
ENSG00000126267	0.0779			259	367	53.4069	52.7222			61.5454		0.267442
ENSG00000183255	0.1355			51.21	10.5	56.2543						0.277778
ENSG00000170989	0.0273			37.33	0.363							0.180628
ENSG00000108107	0.0061			64.97		57.4674	55.9588					0.264706
ENSG00000109472	0.0166			700.3	16.1							0.260504
ENSG00000111348	0.062			16.44	893			50.6	54.9		0.298867	0.363184
ENSG00000111229	0.01			121.2	924	52.5671	52.8434	54.3	57			0.264045
ENSG00000105223	0.0301			349.4	17.1	55.7002	55.3074					0.208163
ENSG00000116288	0.0648			227.6	640	56.8241	57.4141			59.6914		0.26455
ENSG00000165269	0.1948			0.5088	0.026							0.149123
ENSG00000100380	0.0267			110.8	211	51.7798	51.3056	49.8	56.4	45.446		0.357724
ENSG00000159189				14.05	155							0.167347
ENSG00000184897				87.9	112	55.5882	52.7243					0.328638
ENSG00000221968	0.051			45.26	0.848	54.4633	53.9008					0.233708
ENSG00000255302	0.1919			235.9								0.342246
ENSG00000104763	0.1434			58.49	106	55.8242	55.9189			59.6482		0.226277
ENSG00000198832	0.0868			86.63	5							0.255172
ENSG00000082641	0.0524			94.73	0.027							0.253886
ENSG00000134419	0.0008			29.31	280	56.1904	54.3814					0.292308
ENSG00000161547				86.59	352	56.2364	55.1084					0.402715
ENSG00000168066	0.016			75.37	126	53.4103				47.6324		0.200594
ENSG00000102760	0.0622			95.91	35.4							0.284672
ENSG00000174307	0.0124			42.91	1.07							0.251969
ENSG00000168899				28.15	8.89							0.198276
ENSG00000135506	0.1055			71.51	6.94	54.3584	53.7689					0.350825
ENSG00000165678	0.0418			360.9	11.4	54.7489	55.0751					0.150725
ENSG00000188783	0.0487			8.701	105							0.227749
ENSG00000135535	0.3381			37.1	0.728							0.13198
ENSG00000115307	0.0799			89.67	18.2	50.8993	50.6107					0.221951
ENSG00000139329	0.0747			0.9069	891							0.239645
ENSG00000146066	0.0924			142	6.75							0.188679
ENSG00000198668	0.0055			1167	356	51.4364	53.3462			59.5692		0.353333
ENSG00000173267				259.2	54.4	56.7682	56.1142					0.314961
ENSG00000159388	0.0266			26.25	0.216							0.227848
ENSG00000104408	0.0005			39.56	234	49.0358	47.9503	47.1	49.1	60.7546		0.27191
ENSG00000137507	0.1157			6.271	0.845							0.190332
ENSG00000044574	0.007			94.45	1213	55.5489	56.8567			52.5171		0.314985
ENSG00000099622	0.0288			98.92	167	52.8341	52.95					0.259259
ENSG00000149564	0.1781			20.27	25.7							0.161538
ENSG00000221978				57.78								0.321154
ENSG00000135940	0.0994			339.8	87.7	54.2925	52.741					0.24031
ENSG00000120896	0.1072			23.4	5.87	51.1843	51.9769			44.29		0.280179
ENSG00000104824	0.0084			98.22	750	46.3705	48.1219	47.2	51.4	60.222		0.242784
ENSG00000166913	0.0056			281.3	556	52.6475	52.8317	53	58	48.3933		0.308943
ENSG00000241837	0.1025			213.1		53.3546	53.1748					0.230047
ENSG00000099998	0.125			9.554	7.67							0.182283
ENSG00000133392				3.791	121							0.370389
ENSG00000143248	0.1024			81.21	0.21							0.328358
ENSG00000049540				5.201	33.9							0.0725191
ENSG00000178982	0.0062			105	97.7	51.5849	51.7964	52.2	52.8	45.5477	0.134921	0.252294
ENSG00000142669	0.0181			75.5	956	54.1826	52.6219					0.247312
ENSG00000164924	0.0019			248.4	1680	54.9022	54.7796	55.6	60.2	58.0251		0.314286
ENSG00000137409	0.0378			314.6	22.7	52.7485	52.7925					0.19797
ENSG00000185787	0.0013			188.9	19.1	47.2772	50.7527	47.6	51.2	60.6024		0.312155
ENSG00000189221	0.074			20.06	68.7							0.267552
ENSG00000168906	0.0023			79.52	196	57.0281	57.3474			55.8082	0.355548	0.288608
ENSG00000131143	0.1136			315	471	54.6171	53.5572					0.313609
ENSG00000167671	0.1087			186.9	13.2		47.8435	42.1	46.4			0.306122
ENSG00000127022	0.042			121.6	559	53.6714	53.9025				0.2233	0.373311
ENSG00000172216	0.1034			20.21	4.2							0.237681
ENSG00000128524	0.0072			328.5		54.7679	53.7512					0.29932
ENSG00000178878	0.0537			23.23	0.419							0.250896
ENSG00000101938	0.0525			22.18	3.08							0.283843
ENSG00000182944				118.9		55.5764	55.772			50.2534		0.173979
ENSG00000155368	0.1467			119.1		53.7078	53.832			46.7303		0.385135
ENSG00000115414	0.041	7.27154	5.32769	16.54	605							0.212757
ENSG00000044115	0.0031			50.63	64.4	52.5944	52.2194	51.1	55.9			0.294702
ENSG00000135447	0.1146			23.32	0.676							0.321637
ENSG00000173372	0.1872			11.45	326							0.2
ENSG00000163220	0.3682			20.3	1443							0.368421
ENSG00000102024	0.0043			30.85	130	54.8524	54.4947			57.475		0.279365
ENSG00000196531	0.0046			63.17			58.2116			59.6527		0.139076
ENSG00000173369				15.34	609							0.185771
ENSG00000102265	0.1579			10.59	109	54.7753	54.4896					0.193237
ENSG00000133872	0.1631			423.8	0.849	52.0218	53.3382					0.181556
ENSG00000250722	0.1835			17.42								0.272966
ENSG00000176485	0.2058			40.7	0.934							0.265432
ENSG00000107372	0.0067			75.15	4.94							0.234742
ENSG00000008394	0.0962			12.32	103	56.8286	57.9995					0.219355
ENSG00000116285	0.0951			16.73	1.41							0.242424
ENSG00000231389				8.712								0.246154
ENSG00000189060				104	128							0.376289
ENSG00000169020	0.0622			235.2	427							0.362319
ENSG00000140416	0.0087			26.73	731	50.1923	53.4575			58.9743		0.478528
ENSG00000074181	0.0495			8.963	0.87							0.211547
ENSG00000179262	0.0264			120.6		56.2927	55.4549			58.5482		0.242424
ENSG00000183283	0.003			86.46								0.135266
ENSG00000110108	0.1588			26.95	44.8	54.5961	53.8174					0.17284
ENSG00000136859	0.0217			3.887	4.46							0.257606
ENSG00000130707	0.0163			37.09	88	54.2593	54.0998	51.4	47.5			0.276699
ENSG00000027697	0.4165			26.33	0.664		55.3133					0.249489
ENSG00000160408	0.1629			157.5	0.388							0.21123
ENSG00000109046	0.0351			62.91	0.18							0.247031
ENSG00000129226				5.766	3.11							0.138418
ENSG00000163479	0.0129			54.22	6.83							0.202186
ENSG00000087191	0.0005			177.1	202	53.5722	53.4198	56.5	54.3	65.926		0.315271
ENSG00000164096	0.2312			108	0.263							0.296482
ENSG00000174804	0.0145			6.166								0.188082
ENSG00000182871	0.152	6.55354	6.55354	8.284	17.5							0.189852
ENSG00000163466	0.003			73.52	798	56.242	56.3512					0.32
ENSG00000138069	0.0002			135.2	296	60.3464	60.6126	54.3	55.7			0.243902
ENSG00000076555	0.0577			6.194	1.7							0.25834
ENSG00000173918	0.1131			4.319	0.197							0.263345
ENSG00000185236	0.0039			158.1	183	57.0926	57.4584				0.150226	0.284404
ENSG00000087274	0.0289			136.6	59.3	55.1534	55.1318					0.272135
ENSG00000168385	0.0063			78.23	337					60.0182		0.333333
ENSG00000167815	0.0305			366.9	966	55.0159	55.1198			59.6257	0.410596	0.272727
ENSG00000112759	0.1116			21.28	7.88	58.4187	61.0996					0.133772
ENSG00000100353	0.0048			42.36	165	48.8655	48.7412	46.1	48.3			0.321168
ENSG00000144746	0.0489			140.7	361	56.3879	57.4783					0.207447
ENSG00000105438	0.0021			46.65	5.54							0.165094
ENSG00000168994	0.0375			14.83	0.259							0.298701
ENSG00000108774	0.0063			86.71	187	58.6748	59.3899			52.2535		0.212851
ENSG00000125733	0.0447			5.755	24.1	50.7007	49.9062	49.1	51			0.33777
ENSG00000203875				20.06
ENSG00000165949				31.09	8.64							0.057377
ENSG00000085733	0.0534			72.55	96.4	60.6151	57.5745					0.334385
ENSG00000099817	0.0058			132.5	94.1	50.6918	50.5605	47.9	50.8			0.314286
ENSG00000042445	0.1138			21.34	6.66	52.076	52.1529					0.213115
ENSG00000132471				369.3	55.7	54.0523	54.4828					0.16092
ENSG00000180817	0.0291			151.5	391	54.0949	54.1974	55.4	53.8	54.9555		0.311419
ENSG00000152795	0.007			113.6	187	54.3906	53.5577					0.266667
ENSG00000119138	0.0141			33.08	0.366							0.340164
ENSG00000115524	0.0004			45.23	152	50.9458	50.3531	49.3	52	60.7047		0.279141
ENSG00000127954	0.1073			0.1451	1.84	60.3327	57.7473					0.185185
ENSG00000101150	0.0449			78.79	146	53.0131	52.6825			59.9056		0.28821
ENSG00000164442	0.0209			38	1.15							0.189091
ENSG00000164032	0.0002			190.6	259	52.4895		46.6	45.8			0.296875
ENSG00000100075	0.0256			27.97	71	55.925	56.5278					0.228296
ENSG00000170275	0.0602			28.64	6.57	53.3261	54.8337	46.9	47.8			0.296758
ENSG00000140990	0.1032			161	127	51.7402	52.1326					0.337209
ENSG00000170027	0.001			593.4	506	55.0886	54.7694	56.8	59.8	46.0553	0.280476	0.319838
ENSG00000134294	0.0641			31.55	15.6	57.5319	57.5538					0.150198
ENSG00000175215	0.0232			41.15	0.096							0.265683
ENSG00000167004	0.0363			57.33	746	53.3008	53.69	46.8	53.3	55.0188		0.310891
ENSG00000082781	0.0417			10.91	4.65	55.975	56.6546					0.241552
ENSG00000188643	0.0993			40.47	37.6	51.291						0.291262
ENSG00000143543	0.0825			113.5	1.05		53.4112					0.246575
ENSG00000004059	0.0003			213.1	165	55.3747	55.8875	54.6	53.1		0.200736	0.255556
ENSG00000077942	0.0786			5.633	302	53.9509	55.4137					0.237171
ENSG00000169045	0.0039			46.36	502	47.5157	48.1561	46.4	51.4			0.237288
ENSG00000184811	0.127			0.4737	5.59							0.19774
ENSG00000155463	0.1724			47.27	17.3	54.4035	53.8198					0.19596
ENSG00000136810	0.0666	7.2	7.2	140.7	877	57.2972	58.0813				0.440532	0.285714
ENSG00000131100	0.0061			341.9	113	51.62	52.2525	52.1	53.4			0.327434
ENSG00000105202	0.0197			39.35	222	52.8941	51.4822	48.3	51.9		0.131052	0.274143
ENSG00000166165	0.0184			1439	594	50.9846	51.2548	50.7	50.1	66.1608	0.274333	0.293963
ENSG00000171206	0.0098			73.82	0.18							0.252269
ENSG00000142910	0.0572			4.924	12.4							0.24197
ENSG00000127184	0.0866			215.5	31.8	57.393						0.222222
ENSG00000142178	0.1017			12.16	0.056							0.206897
ENSG00000142507	0.0422			127.2	182	59.0445	59.5714				0.24695	0.192469
ENSG00000100242	0.093			35.58	35.9	52.3952	55.1055					0.262873
ENSG00000008018	0.0427			55.2	646	57.0282	60.1074			65.8603	0.212306	0.244813
ENSG00000144476	0.0336			8.306	0.67							0.165746
ENSG00000165280	0.0004			81.15	766	59.9541	60.0011			61.3515		0.30397
ENSG00000011304	0.0122			17.29	502	49.0981	48.561	48.8	50.8	40.3192		0.190476
ENSG00000000971	0.2694			5.051	2468							0.25264
ENSG00000099624	0.0757			189.8	243	55.6931	54.467					0.196429
ENSG00000101856	0.0201			173.7	228	53.0582	52.7672					0.333333
ENSG00000142657	0.0313			49.84	409	54.4252	54.3835	53.6	54.2			0.250518
ENSG00000155366	0.0005			34.04	245	53.818	54.8256					0.236181
ENSG00000182117	0.0004			75.75	35							0.296875
ENSG00000175220	0.0176			39.78	164	51.3693	51.3744	50.1	57.3		0.125335	0.261959
ENSG00000170345	0.0308			30.55	0.574					52.7567		0.234211
ENSG00000099260	0.1233			4.653	2.58	53.1726	53.1026					0.359347
ENSG00000139112	0.0006			249.5	7.94	54.3544						0.287671
ENSG00000059804	0.1105			44.59	13.8	62.7352	59.0862					0.147177
ENSG00000234741				35.42
ENSG00000188229	0.0008			290.8	1052		54.4099					0.244944
ENSG00000084754	0.0772			48.21	615	50.802	50.8981	49.2	50	60.4965		0.255051
ENSG00000049245	0.0488			37.02	62		54.7194					0.24
ENSG00000197894	0.0393			43.94	173	56.7913	56.7361					0.235294
ENSG00000107562	0.0218			3.066	4.44							0.214286
ENSG00000147162	0.0018			59.74	23.2	49.3708	50.3024	49.1	49			0.243786
ENSG00000169976	0.0043			92.05	67.3	52.6593	51.1125			61.05		0.302326
ENSG00000164346	0.0036			57.4	5.78							0.365385
ENSG00000185215	0.1554			7.67	3.69	50.4176	48.1764					0.275229
ENSG00000012822	0.0561			54.35		50.1744	50.3128					0.319826
ENSG00000104765	0.0171			64.65	4.73							0.269406
ENSG00000198355	0.0193			28.05	0.263							0.276074
ENSG00000158747	0.0296			105	32.8							0.240741
ENSG00000111843	0.0935			74.93	41.4		54.2958					0.0982143
ENSG00000138085	0.1225			35.94	2.58	53.8885	54.825					0.190141
ENSG00000107281	0.2062			168	1.69							0.240695
ENSG00000239264	0.0708			18.98		55.3349	57.2655			60.4018		0.268519
ENSG00000077549	0.0032			94.87	745	52.9081	52.8043	53.4	59.2	60.6915		0.292359
ENSG00000173641	0.024			1.517	7.53							0.293878
ENSG00000089597	0.044			61.99	361	53.6311	54.2041	48.3	49.7	43.8328		0.255694
ENSG00000108294				107.4	616						0.362455
ENSG00000064601	0.0662			68.98	41.2	54.5392	56.9643					0.194779
ENSG00000187244	0.1699			14.58	13.3							0.232484
ENSG00000147257	0.0153			0.3696	1.54							0.238806
ENSG00000161638	0.0505			1.976	7.96	55.5747	54.4122					0.204957
ENSG00000140264	0.023			66.98	45	57.535						0.205882
ENSG00000089737	0.1337			178.9	58.9	49.9348	50.4693			62.6169		0.321304
ENSG00000174348	0.0472			2.449	2.26							0.266263
ENSG00000135390	0.046			108	1.14							0.121019
ENSG00000140612	0.1169			21.66	83.5	53.2113	52.3283					0.264865
ENSG00000090006	0.0765			12.06	3.13							0.23399
ENSG00000146278	0.1023			26.46	0.989							0.232416
ENSG00000159352	0.0171			152.5	152	53.3353	53.8989					0.289474
ENSG00000215301	0.0335			47	229	47.3638	47.4142	45.9	46.1			0.297408
ENSG00000078808	0.0691			63.33	149	52.8078	53.9021					0.361878
ENSG00000167792	0.0098			164.1	96.8	53.4756	52.9854					0.265086
ENSG00000169764	0.014			121.9	259	55.9486	55.9834	56.6	55.8	59.9755		0.257253
ENSG00000169567	0.0266			225.6	617	56.384	55.9698				0.0491531	0.301587
ENSG00000197614	0.1019			0.2423	31							0.265896
ENSG00000102007	0.1229			5.325	119							0.151316
ENSG00000087074	0.4849			30.02	0.512							0.333828
ENSG00000101474	0.0611			100.3	123	56.2328	57.1556					0.257212
ENSG00000136235	0.1975			11.56	9.45							0.212585
ENSG00000188612	0.0002			129.4		54.4234				59.3842		0.326316
ENSG00000067182	0.2577			9.412	0.244							0.237363
ENSG00000173915	0.0481			220.7	72	54.983	52.6262					0.172414
ENSG00000166888	0.0766			22.29	41.3	48.4402	49.5814	46.6	52.4			0.228902
ENSG00000136826	0.0398			5.628	0.6							0.231733
ENSG00000132824	0.1295			103.2	0.452							0.150106
ENSG00000183087	0.1039			38.78	0.902							0.253687
ENSG00000168374	0.0186			67.46	179	51.6347	52.4422	49.2	50.1		0.149613	0.238889
ENSG00000187051	0.109			128.9	5.9							0.360294
ENSG00000117298	0.0198			17.53	5.1	56.1042	55.1643					0.241093
ENSG00000170876	0.036			20.82	54.2	53.5121	53.0601					0.2475
ENSG00000175826	0.0019			93.83	0.684							0.266393
ENSG00000151491	0.055			8.428	5.94							0.280095
ENSG00000025708	0.1181			2.696	150	55.6938	57.5222			60.5646		0.207392
ENSG00000010327	0.1066			3.963	1.64							0.210895
ENSG00000174021	0.0003			30.34	51.1							0.176471
ENSG00000197256	0.0936			8.059		46.6511						0.24447
ENSG00000148248	0.0034			46.86	123	57.3691	56.222					0.156134
ENSG00000155876	0.0004			140.5	6.75							0.284345
ENSG00000118705	0.0421			42.52	205	54.0268	53.7483					0.204437
ENSG00000135047				40.35	295	53.919	55.0498					0.255255
ENSG00000213722	0.0158			23.58	81.3	55.2018	54.0398					0.22807
ENSG00000178952	0.13			112.2	415	50.6455	50.881	50.2	47.1	50.4533	0.198892	0.283516
ENSG00000164713	0.0332			35.57	0.72							0.168
ENSG00000160014	0.0006			1717	356							0.355705
ENSG00000100823	0.0285			69.15	205	49.9131	50.8553	48.8	48.6	50.9218		0.298742
ENSG00000050405	0.1317			6.149	60.4	57.8635	54.3447			62.8824		0.336842
ENSG00000178980	0.0641			405.5								0.272727
ENSG00000131171	0.0236			100.7	254	53.1721	53.0256					0.263158
ENSG00000100836	0.0078			140	120	48.8874	50.4527	50.6	53.3			0.303922
ENSG00000198918	0.0006			23.9	643							0.392157
ENSG00000136240	0.0067			33.24	5.62							0.160377
ENSG00000011600	0.1666			13.79	1.84							0.180556
ENSG00000023734	0.0105			130.7		52.3245	52.1652			50.6685		0.272727
ENSG00000116717	0.0233			19	0.029							0.272727
ENSG00000204387				61.88								0.173333
ENSG00000179091	0.0525			151.4	115	54.4751	53.507				0.145812	0.233846
ENSG00000117525	0.3988	6.3	6.3	43.83	2.39							0.220339
ENSG00000135624	0.022			112.1	276	54.0699	54.2182			60.0987		0.265193
ENSG00000145592	0.0003			61.73	55.9	58.0386	55.1819					0.350515
ENSG00000178695	0.0024			16.46	43.7							0.246154
ENSG00000099341	0.0493			72.32	39.3	53.3832	54.4865	55.4	54.2			0.254286
ENSG00000162496	0.0227			13.02	3.43	53.9813	53.143					0.225166
ENSG00000165916	0.004			148.5	230	52.9208	53.0447	55.6	53.8			0.307517
ENSG00000110958	0.0075			116.3	347	48.69	49.881	46.7	57.8		0.217024	0.396341
ENSG00000260032				300.6
ENSG00000139641	0.064			25.36	63.7	49.1499	50.0739					0.262118
ENSG00000035403	0.0031			10.5	752	56.4483	55.4169			59.8055		0.283069
ENSG00000177575	0.1837			0.7949	23.7							0.24481
ENSG00000120708	0.0485			2.021								0.231332
ENSG00000184840	0.1068			71.68	113	55.7471	56.7408					0.280851
ENSG00000150938	0.0552			18.63	0.325	53.7607	54.9095					0.23166
ENSG00000165030	0.0837			12.56	1							0.292208
ENSG00000134884				65.25	63.5	50.9777	50.3632					0.549451
ENSG00000143612	0.0598			126.9	0.715							0.264822
ENSG00000087365	0.0117			79.26	153	50.541	49.9472			42.6805		0.341899
ENSG00000185432	0.0726			55.4	42.6	57.5763	56.8439					0.217213
ENSG00000075426	0.0216			17.4	5.03	53.8602	55.0886					0.257669
ENSG00000136003	0.0261			165.4	27.6	53.3265	54.0012					0.305389
ENSG00000099875	0.0218			28.78	0.421							0.283871
ENSG00000079246	0.1276			61.15	658	46.6966	48.1316	45.7	48.1	49.7755		0.296448
ENSG00000189171				57.59	47.1	53.3934	51.9794			60.4467		0.387755
ENSG00000128245	0.0036			905	333	52.5229	52.6443	52	55.7	51.8713	0.284548	0.317073
ENSG00000102802	0.0469			0.6529	0.025							0.237624
ENSG00000169908	0.131			9.198	2.05							0.133663
ENSG00000164405	0.1363			180.9	43.4	53.1259	51.7942					0.292683
ENSG00000124155	0.0808			36.77	18.6	53.8105	52.5486					0.215517
ENSG00000163931	0.0265			75.31		61.826	60.0973			66.6607		0.251981
ENSG00000227097				50.94
ENSG00000105220	0.0595			230.6		54.4071	54.0088	54	55.8	49.3438		0.252931
ENSG00000160213	0.1353			57.6	447	53.7225	53.0749					0.27551
ENSG00000108946	0.016			120.3	198	50.6352	51.1176	49.7	51.4			0.304462
ENSG00000138279				71.46	376	50.7141	51.2517	50.5	52.4			0.180328
ENSG00000141959	0.0289			99.69	202	58.5836	58.095					0.238462
ENSG00000135677	0.0429			16.47	22.8	57.1019	57.5844					0.212329
ENSG00000162909	0.0321			21.33	44.6	55.3764	54.8892	54.4	54.3			0.297143
ENSG00000147123	0.1382			164.6	29.9	55.1937	53.6684					0.276074
ENSG00000142798	0.0741			0.8571	62.6	54.1084	55.2229	50.8	56.4			0.206103
ENSG00000170144				76.48	294	47.8138	49.2801					0.261905
ENSG00000144579	0.0583			14.96	1.15							0.278626
ENSG00000198624				6.704	0.947							0.375
ENSG00000119729	0.0023			36.32	15.5						0.133918	0.239024
ENSG00000125970	0.0691			57.64	324	47.0841	49.3666			59.1769		0.27451
ENSG00000176014	0.0155			4.193	264	54.7915	53.7735	54	51.5			0.23991
ENSG00000163399	0.0185			324.4	107	57.1055	56.9187					0.236559
ENSG00000010319	0.0749			6.488	0.095							0.253197
ENSG00000184887	0.0452			100.2	0.275							0.22268
ENSG00000266964	0.1046			126								0.217391
ENSG00000214253	0.047			115.5	61.5	54.2018	53.7619					0.296053
ENSG00000070831	0.0002			80.84	213	60.1442	59.8445	50.3	54.4	55.1371		0.256545
ENSG00000143162	0.146			32.14	11.8							0.223529
ENSG00000062282	0.0255			6.203	0.234							0.213918
ENSG00000204291	0.153			0.6087	19.8							0.201009
ENSG00000154723	0.1748			142.3								0.302521
ENSG00000164687	0.1119			24.37	587					55.7594	0.321355	0.303704
ENSG00000165795	0.0227			541.2	48.3							0.207547
ENSG00000101347	0.1945			14.94	76.3	53.6273	52.5893	49.9	47.6			0.309904
ENSG00000175550				170.2	36.8	56.8877	55.7316					0.320755
ENSG00000168610	0.0074			21.68	91	48.7693	49.7837	46.8	52.1			0.241558
ENSG00000008282	0.1001			21.28	20.7	56.1292	56.8847					0.135135
ENSG00000125503	0.0675			116.4	4.38							0.326087
ENSG00000187109	0.0079			81.19	597	49.6965	50.883	49.6	53.9	50.6969		0.409207
ENSG00000095637	0.0605			43.83	12.5							0.287481
ENSG00000166136	0.0979			303.2	11.7							0.258065
ENSG00000014641	0.0202			384.3		57.1542	56.7872	58.3	59.1	61.3435		0.269886
ENSG00000119655	0.1328			15.5		58.9272	53.3833			59.0585		0.18408
ENSG00000009950	0.0937			21.01	0.386							0.20892
ENSG00000114867	0.0452			52	154	49.0379	49.3647	45.3	50.3	60.3932		0.280822
ENSG00000198931	0.0881			32.77	199	57.0852	55.7637				0.182503	0.244444
ENSG00000198502				5.262	33.9							0.240602
ENSG00000129009	0.0767			10.53	7.58							0.186916
ENSG00000173113	0.1196			88.36		51.4558	51.405					0.272
ENSG00000127837	0.0066			90.01	8.91	51.3368	51.6451					0.264368
ENSG00000062485	0.0294			83	449	52.0407	51.9049	51.4	49		0.245913	0.227468
ENSG00000129353	0.0691			51.58	9.14	60.1684	60.0907					0.196906
ENSG00000072110	0.0039			40.75	502	58.2766	55.8942	58	59.9	60.7026		0.307527
ENSG00000114784	0.0004			182.6	58.9							0.309735
ENSG00000119689	0.0512			41.19	389	61.7049	65.9467			62.634		0.245033
ENSG00000123358	0.0425			17.95	0.23							0.207055
ENSG00000126756	0.0515			39.89	6.88	51.4148	52.0268					0.301775
ENSG00000131051	0.0008			51.88	155	47.1826	49.3413	44.8	52			0.311321
ENSG00000177879	0.0002			111.4	46.5	50.764	51.1775	49.4	51.1			0.248705
ENSG00000170540	0.0172			398.4	34.6							0.216749
ENSG00000112081	0.0004			41.9	605	55.2565	54.2358			51.6748		0.402439
ENSG00000151365	0.0925			0.1105	0.444							0.287671
ENSG00000122679	0.1			9.777	1.06							0.192053
ENSG00000126261	0.0301			45.24	171	52.1678	52.0368	51.1	56.8		0.234592	0.301563
ENSG00000120738	0.0315			40.09	0.179							0.163904
ENSG00000162434	0.0252			32.05	5.26	48.6838	47.9867					0.307626
ENSG00000100902	0.0037			74.91	343	62.9043	60.9392			59.5116	0.126858	0.253968
ENSG00000164828	0.2079			32.31	4.76							0.237226
ENSG00000166333	0.0021			43.37	428	50.1274	49.9933	47.7	48.4			0.267081
ENSG00000122176	0.032			1.122	25.1							0.212766
ENSG00000117318	0.0148			19.43	0.347							0.252101
ENSG00000198830				50.37	386	58.8521	57.3773					0.444444
ENSG00000143742	0.0369			175.4	204	53.5489	52.0863					0.337209
ENSG00000177731	0.0221			27.65	59.5	49.463	49.482	48.1	49.5			0.286052
ENSG00000143537	0.1185			21.43	1.39	54.2291	55.4196					0.207416
ENSG00000115677	0.0106			49.2	99.6	46.8067	47.5522	42.5	47.4	61.7973		0.32571
ENSG00000118418	0.0738			130.1	45.4		56.7772					0.376923
ENSG00000140740	0.077			118.7	340	55.8406	54.7051	48.1	47.1			0.198675
ENSG00000204256	0.0196			67.02	20.2	47.8779	49.0795					0.303828
ENSG00000168036				68.94	45.4	53.4132	52.4303					0.232439
ENSG00000081154	0.0208			102.4	115	59.3793	53.7577					0.331461
ENSG00000184205				267.5	0.451							0.365079
ENSG00000125743	0.0013			95.18	602	56.0408	53.949			60.2704		0.322034
ENSG00000177733				60.44	188	45.2205	47.0111	46.3	50.2			0.219672
ENSG00000019144	0.0267			18.92	5.14	50.8454	51.0674	47.7	50.6			0.28032
ENSG00000114902	0.1854			118.4	37.9							0.183432
ENSG00000141504	0.1143			122.7	2.81							0.282353
ENSG00000162368	0.0484			56.85	149	51.0985	52.182	50.7	53.3		0.328123	0.307018
ENSG00000165629	0.044			122.3	568	57.967	56.4917				-0.0628043	0.261745
ENSG00000116350				50.99	55.9	50.7075	50.2356					0.441296
ENSG00000179632	0.0323			54.12	2.94			44.4	51.1			0.276224
ENSG00000136960	0.0299			20.83	13.7							0.289617
ENSG00000130175	0.0728			64.81	325	54.9554	57.3612			54.9211		0.338318
ENSG00000184007	0.0002			73.01	29.7	53.7423	54.0906					0.287425
ENSG00000091986	0.0897			1.682	2.19							0.317895
ENSG00000116560				55.72	531	47.7123	48.9339	48.8	51.6	48.2166		0.270156
ENSG00000071282	0.0385			2.9	15.4							0.290411
ENSG00000216490	0.2866			4.495	178	54.1262	53.0667					0.196
ENSG00000175203	0.0217			122.6		50.8246	51.1518					0.293103
ENSG00000122705	0.0088			119.9	580	54.7475						0.257692
ENSG00000120438	0.0191			80.84	536	55.0423	53.9711			59.7145		0.267986
ENSG00000145901	0.0967			23.77	8.97							0.328616
ENSG00000130726	0.0283			63.13	355	48.1587	49.1638	47.7	53.2	51.8541		0.250299
ENSG00000116871				127.8	14.9	52.7997	51.2353					0.343639
ENSG00000162618	0.1336			3.709	0.261							0.181159
ENSG00000163565	0.4076	2.40714	2.40714	4.766	152	46.8437	49.0997					0.29172
ENSG00000051108	0.0604			56.58								0.217391
ENSG00000144381	0.0121			109.1	3269	55.1579	55.0178	57.7	51.3	59.5661		0.275742
ENSG00000089063	0.0153			79.41	11.2							0.180328
ENSG00000125991	0.0081			54.64	17.8	54.9597	53.2841					0.269521
ENSG00000109332	0.0287			63.28	71.6	49.5073						0.228188
ENSG00000176978	0.1218			109.9	259	56.5883	55.8098					0.221545
ENSG00000132963	0.0239			98.21	23.6			51.6	53.6			0.248227
ENSG00000126368	0.0214			53.46	0.584							0.198697
ENSG00000114019	0.0674			12.49	2.2							0.284349
ENSG00000136997	0.0372			2.152	2.76							0.279736
ENSG00000131446	0.055			22.37	4.55							0.260674
ENSG00000182220	0.0326			153.2	12.6	53.2703	54.0968					0.214286
ENSG00000138668	0.0185			59.01	858	55.5965	54.8986					0.270423
ENSG00000057608	0.0178			53.13	701	55.2132	54.6801	53.8	55.9			0.283146
ENSG00000160075	0.0047			139.1	68.7	48.1053	49.3867	47	51			0.314433
ENSG00000244038	0.0253			52.19		54.081	54.1741					0.225877
ENSG00000105698	0.0629			135.7	3.27	54.0051	54.5846					0.212034
ENSG00000012660	0.0327			28.85		53.2861	53.6916					0.190184
ENSG00000168090	0.003			129.6	26.2	53.3718	53.4832	54.8	57.3	50.5159		0.244648
ENSG00000179820	0.0821			22.06	29.6	52.9453	52.9679					0.114907
ENSG00000136450	0.0002			61.45	449	53.1501	53.3431					0.347826
ENSG00000152082				192.5	4.02							0.183486
ENSG00000111786	0.0103			87.82	129	50.0399	50.6076					0.348416
ENSG00000129757				9.481								0.189873
ENSG00000147526	0.152			35.63	8.09							0.315528
ENSG00000143416	0.0683			33.09	123	59.6806	60.8963			59.977		0.241245
ENSG00000115234	0.007			73.05	25.5	50.871	51.3709	45.2	51.8			0.270213
ENSG00000183291	0.0407			64.55	12.9							0.230303
ENSG00000157557	0.0449			58.41	0.292							0.224206
ENSG00000140391	0.0152			140.2	0.523							0.181818
ENSG00000204257	0.144			5.667	3.52							0.183908
ENSG00000160691	0.019			12.84		52.5359	52.8813					0.239726
ENSG00000178449	0.097			67.06	0.71							0.192982
ENSG00000058262	0.0039			37.81	35.8	56.7884	55.5743					0.153527
ENSG00000189403	0.004			69.18	1502	55.3786	54.3904					0.511628
ENSG00000115128	0.0005			52.57	159	51.0959	51.2421			57.5885		0.288
ENSG00000161011	0.046			38.3	57.1	49.8581	51.903	50.6	53.6			0.281818
ENSG00000203879	0.0092			473.4		54.1858	53.8403	52.4	55		0.237661	0.268456
ENSG00000113141	0.0069			70.65		47.9156	49.5595					0.456014
ENSG00000176435	0.2209			8.004	1.18							0.206122
ENSG00000186010	0.172			185.3								0.3
ENSG00000113013	0.0076			128.3	739	53.127	52.8128			51.0079		0.281296
ENSG00000170348	0.0335			54.73	299	55.269	55.7554					0.305936
ENSG00000251322	0.0215			75.69								0.261272
ENSG00000126945	0.0041			111.5	143	44.957	45.195					0.253898
ENSG00000169738	0.0893			88.75	106	57.7448	55.6961	58.7	52.3		0.121516	0.20082
ENSG00000187513	0.0526			4.766	0.12							0.201201
ENSG00000116754	0.0002			36.43	92.7	49.6945	50.4334			61.7177		0.392562
ENSG00000134352	0.1375			34.22	3.98	53.9389	56.1639					0.244009
ENSG00000130724	0.0048			81.33	178	52.9755	54.4186					0.281938
ENSG00000123562	0.0219			200.7	6.84	52.8941	52.1133	49.5	53.7			0.291667
ENSG00000140400	0.0715			44.51	11.4			53.7	55.3			0.226112
ENSG00000132589	0.0037			92.75	42.5	56.7571	55.7552					0.279503
ENSG00000269893				56.08
ENSG00000096060	0.0737			5.442	101	46.7245	48.5829	44.8	49.6			0.343545
ENSG00000169813	0.0088			23.58	246	48.0369	49.0176	47	53.7	46.1006		0.260241
ENSG00000169715				109.6	17.3							0.149606
ENSG00000115594	0.207			1.662	0.173							0.272408
ENSG00000106263	0.0426			47	150	49.7902	49.3841	44.7	53.1			0.309582
ENSG00000104529	0.0808			32.42		50.6372	50.5913			57.4258		0.301291
ENSG00000241553	0.0053			84.2		54.7166	55.114			65.7288		0.299465
ENSG00000185627	0.079			71.64		53.1904	51.2523	52.5	54.8			0.261905
ENSG00000136888	0.0258			111.7	90.8	53.4471	51.5865	52.7	53.1			0.372881
ENSG00000091136	0.0444			10.77	16	53.5869	54.1971			59.5444		0.268508
ENSG00000104897				34.36	101	49.9804	50.5364	46.9	51.8			0.219828
ENSG00000099783	0.0136			59.4	707	46.6513	47.3026	45.9	51.9	62.1407		0.263014
ENSG00000138760	0.0761			69.78	13.8	58.4779	60.2384					0.217726
ENSG00000112695	0.1145			164.5	59.1	56.5273	51.9619					0.226087
ENSG00000026508	0.1942			1.142		61.8202	66.2506			54.4794		0.247978
ENSG00000173660				232.3	211							0.294118
ENSG00000116209	0.0317			60.76	2.46	54.8155	53.1301					0.216718
ENSG00000161281	0.1552			59.8	7.76							0.202532
ENSG00000132170	0.0076			2.179	0.094						0.246265	0.283168
ENSG00000125835	0.0113			38.39		53.491	53.4803					0.183333
ENSG00000143621	0.0004			62.79	283	54.6298	53.2802					0.25641
ENSG00000155659	0.2869			2.606	8.35							0.20802
ENSG00000013364	0.045			10.72	183	52.6531	51.649					0.292273
ENSG00000204264	0.0691			13.31	142							0.228261
ENSG00000173726	0.0032			202.6	53.7	49.6699	51.7187					0.275862
ENSG00000099864	0.1039			185.6	5.35	55.2498	57.0098					0.320413
ENSG00000140092	0.0287			4.435	24.3							0.192229
ENSG00000100991	0.0118			53.75	0.206			46	48.9			0.248432
ENSG00000102316				105	50.1	46.942	48.4055	43.3	46.9			0.273927
ENSG00000112514	0.0445			144.5	138	57.697	54.8323					0.146465
ENSG00000149115	0.1904			16.33	17.3	57.1344	59.8111					0.255639
ENSG00000130340	0.0456			16.99	15.9	49.9004	49.3362	47.3	51.2			0.272269
ENSG00000172053	0.0547			26.77	114	48.8058	49.2212					0.286452
ENSG00000119335	0.0592			84.44	751	58.1791	54.5067			62.7758		0.431034
ENSG00000102144	0.0108			130.2	1970	53.8418	53.9343	53.6	52.3	49.4705	0.302828	0.258993
ENSG00000112715	0.1145			19.51	0.858							0.308252
ENSG00000105568				179.9	327	53.0567	52.2083	52.9	54.4	60.7829		0.259762
ENSG00000182934	0.0119			52.81	61.5							0.272727
ENSG00000127920	0.0004			9.419	101							0.424658
ENSG00000090621	0.0109			29.6	85.7	50.3055	49.5894	49.8	51.7			0.25303
ENSG00000153187	0.0136			69.27	834	47.0519	49.5399			41.6876		0.310303
ENSG00000124785	0.1362			255	0.936							0.220238
ENSG00000167315	0.0697			32.79	215	59.2578	59.2501			63.0552		0.224181
ENSG00000181061	0.0705			227.5								0.224299
ENSG00000099797	0.0222			131	48.7	52.6525	52.9823					0.213873
ENSG00000102804	0.0793			201.8		54.4021	53.1017					0.111836
ENSG00000174231	0.0005			51.4	95.7	49.5754	50.2366	50.4	51.9	49.8514		0.274946
ENSG00000205352				72.77								0.185185
ENSG00000176194	0.0903			4.011	0.101							0.242009
ENSG00000028137	0.2511			4.587	3.4							0.184382
ENSG00000178913	0.0227			90.04	2.96	52.0076	51.6222					0.406877
ENSG00000189043	0.0517			342.6	192	53.2998	52.5251					0.234568
ENSG00000124491	0.0712			1.507	339						0.152424	0.263661
ENSG00000220205	0.0038			439.5	33.9							0.228814
ENSG00000117143	0.0337			23.16	19	53.1884	53.2612	53.6	51.4	59.3963		0.258621
ENSG00000185043	0.0297			52.8	14	52.3168					-0.269967	0.294372
ENSG00000189129	0.1035			5.665	0.677							0.237113
ENSG00000110719	0.0844			5.185	1.72	52.9973	54.0737					0.212048
ENSG00000107581				39.97	236	49.2956	49.215			61.1596		0.473227
ENSG00000071859	0.0089			66.22	17.8	48.4314	50.2911	46.9	55.9			0.442478
ENSG00000133800	0.2053			2.102	92.1							0.208075
ENSG00000160932	0.3097			119.4	1.16							0.210884
ENSG00000167085	0.0017			78.59	504	59.4602	58.0653					0.253676
ENSG00000074416	0.0844			61.92	66.7							0.233227
ENSG00000108344	0.0125			84.78	216	53.5866	52.8732	53.6	54.8	62.1447		0.303371
ENSG00000170955	0.0933			4.085	47.6							0.266212
ENSG00000133142				111.9								0.399441
ENSG00000115484	0.0158			81.77	766	53.5897	53.0689			60.1798		0.252319
ENSG00000010278	0.0606			25.25	75.2	62.3954	60.3655					0.199203
ENSG00000198816				136.6	0.546							0.25
ENSG00000042753	0.0061			138.1	49	51.8259	52.7903	49.5	53			0.322785
ENSG00000147140	0.006			41.12	1049	46.5773	47.7984	44.8	48.2	42.0837		0.329087
ENSG00000214063	0.0286			5.254	2.29							0.132296
ENSG00000161544	0.0218			15.49	2.93						0.223381	0.278761
ENSG00000123243	0.1269			7.995	2.03							0.257962
ENSG00000159884	0.3157			23.23								0.254417
ENSG00000130313	0.0583			31.49	227	54.8345	55.1851			41.4253		0.213178
ENSG00000158195	0.0466			16.49		51.8012	51.528	50.9	54.7			0.24498
ENSG00000061273	0.0866			13.74	3.97	53.0196	52.2739	49.5	54.1			0.226824
ENSG00000073578	0.0284			108.4	106	54.6613	56.3498				0.202857	0.254518
ENSG00000148672	0.0118			194	228	57.4601	57.1577	59.9	52.4	60.8663		0.268817
ENSG00000140983	0.0841			64.89	28.7	50.6615	50.5235					0.244337
ENSG00000103502	0.0164			79.87	35.7	54.6555	59.3656					0.164557
ENSG00000132612	0.0041			113.8	29.8	48.5562	49.6664	47.9	45.9			0.308924
ENSG00000174080	0.1245			107	1.36							0.221074
ENSG00000197451	0.032			39.47	379	55.2823	54.4152			58.7181		0.268072
ENSG00000105402	0.0074			158.4	213	51.7126	52.223					0.291525
ENSG00000106333	0.0901			3.064	47.7							0.198218
ENSG00000160307	0.0106			300.4	40.8							0.244681
ENSG00000023191	0.1586			27.28	196	52.795	52.8199	52	55.4			0.232104
ENSG00000110696				61.05	139							0.448087
ENSG00000111678	0.0111			75.53	17.6							0.190476
ENSG00000170043	0.0062			135.9	6.98						0.228277	0.255172
ENSG00000204463	0.0444			68.14	107	50.9917	51.0948					0.177562
ENSG00000138071	0.0003			117.5	1031	54.4918	55.3867			52.4947		0.283208
ENSG00000214078	0.0444			38.66	155	52.0345	51.853	47.3	53.2			0.225092
ENSG00000179776	0.1478			5.807	25.9							0.278061
ENSG00000100258	0.1019			34.84		51.9489	52.7693					0.178218
ENSG00000124193	0.0063			38.8	143	49.8484	50.5752			59.1417		0.40407
ENSG00000122642	0.0343			19.3	9.54	53.6787	54.5401					0.253612
ENSG00000142227	0.0385			7.689	1.68							0.147239
ENSG00000114315	0.0098			15.13	1.34							0.196429
ENSG00000125810	0.2048			0.7437	16.4							0.207055
ENSG00000159069	0.0481			83.6	0.298							0.25265
ENSG00000091527	0.1566			37.18	319	57.2026	53.355			61.3211		0.306202
ENSG00000126254	0.0085			46.65	11.8	51.624	50.056					0.235417
ENSG00000143774	0.1019			142.6	52.1	48.8566	50.1768					0.252066
ENSG00000007080	0.0422			125.3		57.1406	53.7147					0.439462
ENSG00000077782	0.0065			16.35								0.262603
ENSG00000124253	0.0442			0.6187	2.88						0.277842	0.252412
ENSG00000172137	0.0291			39.63	10.7							0.321033
ENSG00000162704	0.006			36.76	509	52.871	53.0682					0.285714
ENSG00000005249	0.0122			45.56	51.5			48	50.5		0.217971	0.296651
ENSG00000167552	0.0003			420.5	714							0.259424
ENSG00000171552	0.012			56.75	9.27						0.109859	0.236052
ENSG00000134686	0.0628			31.75	2.64							0.175991
ENSG00000065054	0.0393			45.39		53.5982	54.2406					0.338279
ENSG00000010256	0.0656			152.1	342	55.3364	54.2037				0.213992	0.235417
ENSG00000175582	0.0043			214.9	108	56.5011	57.144					0.278846
ENSG00000004399	0.0404			20.43	1.44	49.5133	48.6876					0.224935
ENSG00000241978	0.0823			12.45		51.0772	52.6276					0.296566
ENSG00000108773	0.0096			88	0.82							0.260454
ENSG00000182809	0.0321			87.27	64.2	55.0283	53.2208					0.269504
ENSG00000099204	0.0486			46.54	12.5	46.2393	51.6538					0.290168
ENSG00000130985	0.0228			82.14	378	49.5104	49.9592	48.4	49	46.4895		0.243856
ENSG00000140575	0.0213			9.65	207	50.8858	50.0617	50	52.2	58.4175		0.292094
ENSG00000182704	0.094			1.328	3.08							0.186969
ENSG00000111961	0.0686			22.15	2.8							0.300722
ENSG00000100941				45.61	49.9	48.5833	50.0435					0.400279
ENSG00000125520				16.7	0.885							0.219638
ENSG00000131016	0.3267			38.34	25.3					58.8583		0.35073
ENSG00000122359	0.0339			30.67	466	49.6839	49.9005	48.7	50.4			0.207921
ENSG00000166595	0.0139			116.8		50.3081	52.6676					0.263804
ENSG00000102119	0.1446			52.79	88.6	52.4369	51.6787					0.267717
ENSG00000071127	0.0227			23.7		53.6651	52.2835	51.1	51.8	57.5941		0.247525
ENSG00000144895	0.0331			35.93		52.1385	51.7366	50.9	55			0.232479
ENSG00000225733				66.61
ENSG00000122218	0.0073			80.69	157	50.9731	50.3231	50.8	52.5			0.272506
ENSG00000182154	0.1457			200.2	24.1	50.1528						0.277372
ENSG00000138029	0.0464			57.34	538	50.7124	50.7443	49.5	50.3			0.227848
ENSG00000069849	0.1819			71.95	77.4	55.5184	56.0512			59.9599		0.215054
ENSG00000185551	0.0003			5.048	1.07		50.3059					0.200483
ENSG00000163660	0.0079			20.09	4.19							0.336502
ENSG00000153113	0.2109			14.86	130							0.378003
ENSG00000146731	0.0656			79.68	622	55.0463	53.9233	58.3	55.1	60.7019		0.295669
ENSG00000118898	0.0625			11.91	11.4							0.383827
ENSG00000123143	0.0448			39.14	24.3	49.906	50.5617	49	50.4			0.279536
ENSG00000143256	0.0213			155.1	161	53.0783	52.6372			48.4017		0.318182
ENSG00000103145	0.1245			174.3	0.103							0.210145
ENSG00000078596	0.0225			55.99	0.675							0.262357
ENSG00000172660				78.36
ENSG00000146701	0.025			108.9	1122	56.8765	57.2201	62.5	59.2	60.3421	0.276572	0.207101
ENSG00000104979	0.1308			97.67								0.333333
ENSG00000100600	0.0983			29.17	12.7	53.8135	54.1946					0.274827
ENSG00000197324	0.0745			12.44	0.51	54.7438						0.207574
ENSG00000148730	0.0228			25.19	22.7							0.225
ENSG00000162384	0.0221			52.75	35.9							0.28125
ENSG00000127947	0.0869			22.18	20.2	49.3822	49.8289	47.2	52.9			0.292308
ENSG00000125995	0.0004			60.01	13.6	54.5296	54.9					0.113924
ENSG00000152601	0.0156			19.77	33	52.3043	52.1643					0.175
ENSG00000106366	0.1129			1.223	21.1							0.221393
ENSG00000198408	0.0142			71.75	38.9	52.8022	52.4067	51	55			0.267467
ENSG00000153071	0.0968			2.358	12	48.5156	50.2578	46.4	52.9	63.9473		0.209091
ENSG00000105058	0.0107			82.59	10.1							0.473214
ENSG00000185000	0.0796			30.51	2.54							0.196721
ENSG00000168497	0.0953			10.98	360							0.348235
ENSG00000169021	0.0652			124.8	91.9	55.5847	55.4912				0.0854263	0.237226
ENSG00000089693	0.0125			200.9	6.62	46.233		41.7	49.3			0.294355
ENSG00000080573	0.1158			42.3	0.846							0.212034
ENSG00000223865				6.696								0.232558
ENSG00000070404	0.0873			10.22	2.18	51.7202	54.8409					0.201521
ENSG00000100632	0.0003			90.23		52.5091	51.6086			58.4664	0.110281	0.288462
ENSG00000124733	0.033			131	6.41							0.287234
ENSG00000137801	0.0244			1.317	539							0.276923
ENSG00000112936	0.1656			0.7776	452							0.244365
ENSG00000173269	0.212			4.752	21							0.269758
ENSG00000162878	0.0339			24.94	0.037							0.225152
ENSG00000164258	0.0685			69.06	45.9	52.9419	52.4529					0.28
ENSG00000165637	0.0385			82.32	380	59.9321	60.2522					0.220065
ENSG00000168140	0.0985			8.914	74.5	54.7291	54.9468					0.188707
ENSG00000138356	0.1008			0.3839	7.78							0.242152
ENSG00000162511	0.1903			10.61	0.253							0.179389
ENSG00000099282	0.0386			9.888	1.08							0.183673
ENSG00000136436				16.13	3.43	50.5121	51.0315					0.321277
ENSG00000188186	0.0208			83.98	13.1							0.175182
ENSG00000203485	0.1186			43.78	55	49.7452	49.8979	47.1	51.4			0.260208
ENSG00000105677	0.004			68.34	0.513							0.142857
ENSG00000108349	0.0519			52.37	5.52	54.532	54.0637					0.284495
ENSG00000069122	0.1796			10.92	0.637							0.185736
ENSG00000138293				43.53
ENSG00000143321	0.0578			60.51	311	53.4775	53.17					0.394531
ENSG00000086598	0.0047			37.11	127	55.4758	55.271					0.268657
ENSG00000184900	0.0119			101.6	189							0.272109
ENSG00000117335	0.404			17.21	12	57.201	56.3243					0.230576
ENSG00000172201	0.0077			38.55	2.04							0.223602
ENSG00000119777	0.1051			25.44	30.3	51.1027	49.8406					0.211901
ENSG00000157045	0.0381			35.47	1.4							0.280645
ENSG00000161649	0.3541			0.09065	3.01							0.216867
ENSG00000111321	0.2206			5.193	0.438							0.195402
ENSG00000153902	0.0609			51.94	0.022							0.214153
ENSG00000182768	0.1698			459.8	1.62							0.312715
ENSG00000181789	0.0126			72.81	126	51.9884	51.4646			51.4852		0.265446
ENSG00000142733	0.0712			7.531	0.439							0.234472
ENSG00000140682	0.0446			2.374	32.3							0.234273
ENSG00000095139	0.0064			44.48	134	51.7098	51.818	51	53	61.4877		0.280797
ENSG00000125968	0.0264			32.96	0.802							0.212903
ENSG00000157873	0.4643			16.37	5.39							0.204947
ENSG00000065427	0.0576			45.5	213	49.783	49.5662			51.4621		0.3104
ENSG00000152291				48.77	10.1	59.4641	53.876					0.308977
ENSG00000128595	0.004			16.55		57.8161	60.3225			50.3098		0.411765
ENSG00000168079	0.0657			0.5015	0.237							0.282828
ENSG00000069702	0.0938			2.976	1.8	53.8259	54.4202					0.219741
ENSG00000184347	0.0289			4.625								0.231373
ENSG00000031698	0.0241			103.5	188	53.9848	54.0093	52.9	52.2	47.3498		0.326493
ENSG00000184584	0.2127			4.431	2.91							0.208443
ENSG00000198561	0.0152			27.17	87.5	48.06	48.0319	43.1	46.6	54.0875		0.303719
ENSG00000176907	0.0409			10.45	0.035							0.386792
ENSG00000143545	0.0384			14.27	26.4	53.4849	52.9546					0.305419
ENSG00000141002	0.0493			87.83	3.91	49.4096	48.3967					0.300296
ENSG00000175166	0.0063			81.96	172	52.18	51.892			56.0728		0.269824
ENSG00000163083	0.0112			3.816	0.25							0.250614
ENSG00000158716	0.0214			19.82	9.58	52.4497	52.8644	52.8	57.1			0.246667
ENSG00000133318	0.2002			501.4	21	55.7288	57.5645					0.273256
ENSG00000149136	0.0102			52.39	48.3	49.7915	52.9661	48.4	55	56.928		0.359661
ENSG00000136930	0.0211			92.74	152	60.7045	64.4859			65.6142	0.14629	0.234657
ENSG00000089159	0.1441			6.742	20.3	55.6761	57.1762					0.217391
ENSG00000105323				33.51	94.6	46.9354	49.1832	47.3	54.3	59.3719		0.254673
ENSG00000130309	0.0393			15.83	15.4	53.649	54.1571			59.7769		0.294212
ENSG00000163902	0.0243			47.08	236	53.1986	53.6353			59.6587		0.275124
ENSG00000170458	0.2355			7.111	305							0.197333
ENSG00000239697	0.0637			56.93								0.240964
ENSG00000175602	0.0067			241.5	0.197							0.316832
ENSG00000112473	0.1014			36.21	23.1	59.2204	57.0721					0.285714
ENSG00000112511	0.0342			71.64	1.29							0.248677
ENSG00000138615	0.0543			0.2445	4.96							0.252534
ENSG00000243679				11.79
ENSG00000119927	0.0392			6.177	0.91							0.248792
ENSG00000159346	0.0183			54.89	0.44	55.6088						0.210667
ENSG00000066322	0.0414			18.68	15.7	52.8338	52.4109					0.150538
ENSG00000106803	0.005			37.55	103	53.4347	52.9216					0.15625
ENSG00000129625	0.027			187.7	199	55.4405	57.6236					0.243386
ENSG00000213639	0.0002			73.85	159	52.3391	52.1293					0.272171
ENSG00000134954	0.0557			5.786	1.07							0.263918
ENSG00000172380	0.0128			8.582	70.6	52.3943	54.023					0.277778
ENSG00000182149	0.023			43.35	105	50.6653	51.2821					0.271768
ENSG00000100504	0.0285			3.806	108	55.3584	54.9848				0.299596	0.283353
ENSG00000117362	0.0036			34.49	2.45							0.14717
ENSG00000213625	0.0683			15.17	0.818							0.111888
ENSG00000064666	0.0204			1.748	159	48.7726	50.2964	47.5	55.1			0.20303
ENSG00000092199				64.07	947	47.436	49.5358			60.7985		0.352941
ENSG00000175416	0.0232			149.2	100	56.2826	53.2739					0.31441
ENSG00000172638	0.0233			20.88	5.48							0.221219
ENSG00000100100	0.1101			29.61	18.1							0.212928
ENSG00000242372	0.0091			56.1		57.0031	56.2783			59.2338		0.216327
ENSG00000049860	0.1679			21.65	64.2	56.7284	58.0199				0.238504	0.232014
ENSG00000123240	0.1248			68.49	8.66	49.4599	49.549					0.37435
ENSG00000129103	0.1792			39.45	15.2	52.88	54.7468	49.2	48.4	48.2272		0.223464
ENSG00000123091	0.003			203.2	0.373							0.266234
ENSG00000115649	0.0953			31.3	0.306							0.190244
ENSG00000111276	0.1336			66.04	5.38							0.331707
ENSG00000150594	0.0366			4.634	2.1							0.197849
ENSG00000158109	0.0353			167.1	1.75							0.231618
ENSG00000072163	0.0507			9.146	33.9							0.29589
ENSG00000184371	0.1934			5.694	9.55							0.229242
ENSG00000146007	0.0006			142.1	15.7	57.8173	54.3299			59.2059		0.472362
ENSG00000160221				91.31	169							0.257463
ENSG00000197448	0.1658			25.51		50.8982	52.0359	50.8	50.8			0.22695
ENSG00000185222	0.129			45.3	0.212							0.5
ENSG00000185189	0.021			60.04				47.9	51			0.315369
ENSG00000065518	0.179			83.38	27.4	53.07						0.27907
ENSG00000121851	0.0206			38.02	2.85							0.412844
ENSG00000170581	0.2108			26.25	23.2	49.1093	50.8821	44.6	49.3			0.264395
ENSG00000102287				1.263	0.189							0.215415
ENSG00000108465	0.0587			57.97	60.3	49.5077	49.4432	46.3	51.4			0.276836
ENSG00000185022				6.468	1.41							0.317073
ENSG00000112096				31.58	396	58.2708	56.8098					0.234234
ENSG00000109686	0.1255			4.944	1.87		49.0394					0.269341
ENSG00000100994	0.0203			109.1	171	54.2075	54.4031					0.294187
ENSG00000179271				112.6	19.1							0.328829
ENSG00000132341	0.0359			118	717	55.6684	56.3168	57.1	56	58.3366		0.299145
ENSG00000156261	0.018			74.03	1047	54.2154	53.8525	57.5	55			0.264599
ENSG00000100567	0.0054			46.74	485	60.7083	56.7475			59.717	0.233666	0.298039
ENSG00000170515	0.0048			56.37	801	51.5188	52.0613	47.4	49.3	44.6012	0.333297	0.317259
ENSG00000138796	0.0533			19.62	467	53.4376	53.6516	53.4	48.7			0.253846
ENSG00000022840	0.0369			69.95	0.378							0.283088
ENSG00000140941	0.0246			94.28	2.98					59.2524	0.180212	0.312
ENSG00000213585	0.0065			189.1	573	60.5319	63.6324					0.226148
ENSG00000157110	0.1244			1.594	9.01							0.227679
ENSG00000133835	0.1062			56.78		54.2444	54.0863	51.8	52.3			0.247043
ENSG00000166946	0.1268			46.82	1.29			46	55.7			0.263889
ENSG00000022277	0.0602			82.44	11.3	47.5895	50.1518					0.369048
ENSG00000126709				139.8	0.782							0.144928
ENSG00000105281	0.1101			0.8078			65.6795			60.3004		0.157116
ENSG00000150753	0.0208			49.5	695	54.1832	53.8073			42.7381		0.297597
ENSG00000175084	0.0099			5.991	265							0.321277
ENSG00000068323	0.0185			54.95	1.56							0.238261
ENSG00000111799	0.0386			2.962	14.9	53.8279	54.8825					0.231799
ENSG00000116132	0.0018			3.83	2.2							0.257143
ENSG00000130741	0.0019			38.16	178	53.296	53.4678	52.8	55.6	59.1621		0.256356
ENSG00000143575	0.0993			86.02	15.5	50.3867	50.3776					0.324042
ENSG00000102882	0.0813			115.9	39.6	51.3245	50.2263	49.4	47.4			0.271768
ENSG00000204370	0.1011			43.99	1.85						-0.171035	0.176101
ENSG00000124172	0.0544			70.73	101	53.1739	51.7669					0.294118
ENSG00000162231	0.0457			27.17	20.7	47.2512	49.0991					0.28433
ENSG00000162430	0.0549			33.1	0.541							0.223729
ENSG00000112769	0.0624			3.827	17.2							0.26056
ENSG00000055211	0.1597			25.03	0.65							0.224242
ENSG00000198189	0.098			18.31	22.1	55.0517	54.7825				0.226959	0.23
ENSG00000124702	0.0196			310	0.356							0.244216
ENSG00000168003	0.1817			63.82	122	59.7572	60.4563					0.22504
ENSG00000213494				0.05099	14
ENSG00000003756	0.0092			34.64	8.73	47.1522	48.4628					0.310429
ENSG00000163468	0.0257			78.7	807	53.9975	53.5823	56.6	55	60.3261		0.286239
ENSG00000128283	0.1554			13.27	9.03							0.209719
ENSG00000006015	0.1764			109.1	0.18							0.293532
ENSG00000197858	0.0497			63.58	3.51	53.6676	53.3779					0.165862
ENSG00000168288	0.0337			39.1	0.781							0.239394
ENSG00000114857	0.1248			21.66	1.08							0.374145
ENSG00000134248	0.1252			73.15	21.8	57.2416	54.2118					0.236994
ENSG00000110711	0.024			69.26	99.2	49.3312	50.2726	48	54.2			0.324242
ENSG00000138107	0.0005			110.6	115	53.5943	52.3003	55.4	54.9			0.289894
ENSG00000101367	0.0164			34.08	267	50.7971	51.1703	50.3	54.8			0.268657
ENSG00000182851				5.494	0
ENSG00000178741	0.2462			150.5	158	55.0648	52.3383				0.364771	0.261438
ENSG00000074842	0.1689			39.96	103	57.6619	57.7306					0.201058
ENSG00000134440	0.0331			109.2	248	52.6353	53.1282	57.5	51.5			0.301095
ENSG00000101161	0.0094			57.55	49.8	46.7589	48.1286	41.7	51.3	65.8082		0.326249
ENSG00000063244	0.0009			57.59	256	49.7462	50.4963	49.1	55.8	52.8273		0.284211
ENSG00000125817	0.0381			61.43	3.12							0.33389
ENSG00000203950				69.24	0.576							0.274336
ENSG00000129084	0.0104			52.17		56.6944	58.2376			64.9949		0.286245
ENSG00000089289	0.1051			46.99	23.8	50.6818	51.3599	49	56.2			0.339233
ENSG00000169223	0.0246			38.43	150	54.106	53.829					0.261236
ENSG00000004142	0.0258			83.71		50.9107	51.3769	48.9	53			0.277174
ENSG00000172236	0.1546			0.1896	22.2							0.205674
ENSG00000151632				1.78	42.6			45.5	47.7		0.275054	0.28483
ENSG00000198231	0.0182			48.24	60.8	47.2429	48.8229	46.8	48.9	46.9049		0.303838
ENSG00000169439	0.0962			20.67	4.94	55.5621	59.1589					0.303483
ENSG00000132155	0.0108			37.18	3.26	48.7752	47.8456	45.5	47.1			0.245509
ENSG00000158869	0.0647			6.757	102							0.169643
ENSG00000126561	0.0159			2.244	22.8			47	50.8			0.24937
ENSG00000085662	0.0734			73.39	248	54.0636	54.7836			52.525	0.271971	0.262658
ENSG00000117691	0.0405			64.42	63.6	55.3142	52.3539					0.296512
ENSG00000147684	0.2301			158.1	70.2							0.334842
ENSG00000106244	0.0166			66.19	149	57.8864	54.2013					0.480663
ENSG00000121774	0.0274			46.73	273	50.2761	51.2674	48.2	50.8	45.7473		0.273138
ENSG00000181222	0.0009			47.53	18.5	51.5011	50.0998	51.9	50.3			0.229442
ENSG00000152661	0.0117			183.5	7.6							0.232984
ENSG00000259716				1.222
ENSG00000165283	0.031			60.29	192	56.8787	59.3442					0.25
ENSG00000100225	0.1707			38.87	32.6	48.1265	49.7057	45.7	51.2			0.227969
ENSG00000173039	0.0628			16.12	26.5	49.6456	49.1741	48	54.3			0.232305
ENSG00000198363	0.095			22.87	58.1	54.1775	53.5262					0.336412
ENSG00000111885	0.0484			7.411	12.9	54.9641	54.7314					0.278714
ENSG00000167283	0.0976			108	121	55.0225	52.8211					0.184466
ENSG00000196139				6.392	36.7			49.6	50.6		0.286278	0.291022
ENSG00000056998				5.81	0.497							0.231537
ENSG00000090581	0.1202			104.4	20.9	53.9983	53.912					0.265574
ENSG00000137207	0.0147			61.76	3.27	55.9159	55.7242					0.188202
ENSG00000111639	0.1082			103.9	3.89							0.3125
ENSG00000110880	0.0122			28.01	496	51.6959	51.3954	52.2	54.4			0.280835
ENSG00000223953	0.0336			8.189								0.201646
ENSG00000147853	0.0381			39.57	153	54.3476	54.1569			48.6482	0.14965	0.264317
ENSG00000113384	0.0062			35.32	42.6	51.8863	51.5366	46.7	53.7			0.322148
ENSG00000064961	0.0271			13.85	2.07			42.8	51.4			0.334385
ENSG00000063245	0.0295			130.9				49	56.1			0.194864
ENSG00000047849	0.2538			74.16	169	59.0099				59.3197		0.283413
ENSG00000072506	0.0715			32.24	353	54.4625	54.3606	56	52.5	60.572		0.172414
ENSG00000112977	0.03			28.45	40.7							0.269608
ENSG00000183726	0.0356			44.03	1.04							0.152866
ENSG00000120948	0.0178			55.68	167	45.9017	47.5086	44.2	48.5			0.214976
ENSG00000089327	0.5955			3.703	0.752							0.21134
ENSG00000189077	0.1051			36.19		54.1747	53.3747					0.203252
ENSG00000078668	0.0098			173.1		61.561	59.858					0.211268
ENSG00000101384	0.0152			6.15	0.815							0.236453
ENSG00000092964	0.0209			210.3	171	55.3775	53.8959	52.9	56.8			0.252585
ENSG00000160710	0.0773			74.52	105	47.9443	48.9619			43.9268		0.270799
ENSG00000119318	0.0502			57.55	329	56.9887	54.1297			59.0617		0.190709
ENSG00000100911	0.0293			38.59	212	52.8394	53.7699					0.326772
ENSG00000013275	0.0022			65.26	237	53.9186	53.5172	56.1	54.5	61.021		0.308612
ENSG00000198961	0.0958			170.5	0.844							0.300847
ENSG00000168894	0.3582			53.02	17.6	54.8115	55.819					0.229412
ENSG00000269936				6.136
ENSG00000173757	0.0139			27.24	15.9			46.6	50.3			0.245235
ENSG00000119185	0.031			43.79	0.997							0.255
ENSG00000115241	0.0306			49.06	93.6	48.3809	49.3819	46.5	49.7			0.346154
ENSG00000105643	0.1117			17.12	0.317							0.233415
ENSG00000112308	0.0001			72.3	0.092							0.318777
ENSG00000176720	0.0214			18.26	0.757							0.240566
ENSG00000169230	0.0106			55.43	1.23							0.269406
ENSG00000108523	0.0376			91.64	1.67	55.8082	59.0226					0.22
ENSG00000163346	0.183			72.98	6.49	55.4022	53.6859					0.328317
ENSG00000116786	0.0547			197.6	0.723							0.266928
ENSG00000101365	0.0321			76.45	171	54.1544	53.4771	53.3	47.7			0.250646
ENSG00000211450	0.0857			110.7	13.2							0.327869
ENSG00000114698	0.1075			13.47	0.562							0.206687
ENSG00000103266	0.0099			122.4	30.9	46.7095	49.5196	43.5	49.9			0.356436
ENSG00000090013	0.0536			27.89	336	50.4172	50.7304	49.1	49.8		0.109044	0.236735
ENSG00000105971	0.0474			2.837	9.21	56.1343	56.897					0.234568
ENSG00000143570	0.0329			15.25	0.674							0.151235
ENSG00000149257	0.0284			4.661	232	54.1769	55.178	50.6	54.3	52.4066		0.287081
ENSG00000090238	0.0003			151.4	0.18							0.248408
ENSG00000166825	0.1453			1.22	46.8							0.218201
ENSG00000104388	0.0065			74.62	140	59.8984	60.9947					0.259434
ENSG00000132432	0.0005			50.01	13.4							0.235294
ENSG00000163710	0.0659			0.8335	0.085							0.209639
ENSG00000138413	0.0252			12.37	246	57.4531	57.9746	56.2	48.2		0.291153	0.277778
ENSG00000103202	0.1247			40.27	4.81	54.8781	54.5445					0.223176
ENSG00000205364				44.65	8.98							0.147059
ENSG00000147677	0.0134			35.7		50.0853	50.1604	52.5	59.3			0.26776
ENSG00000169116	0.2702			41.23	0.208							0.154839
ENSG00000115073	0.0047			129	45.6	53.9788	53.0943					0.287234
ENSG00000101000	0.2069			1.918	56.8	59.0804	57.0508			61.401		0.180672
ENSG00000103024	0.0578			66.92	30.7	55.6704	56.8465				0.253506	0.278107
ENSG00000241685	0.0074			99.56		57.203	57.7784					0.251351
ENSG00000184787	0.0007			38.84	44.7						0.111471	0.242424
ENSG00000166340	0.0645			61.57	64.8	53.7997	53.8558	50	49			0.182948
ENSG00000173020	0.005			120.8	28.5							0.317852
ENSG00000184557	0.0131			4.985	0.187							0.213333
ENSG00000164104				24.48	602	58.0698	56.6919					0.483254
ENSG00000141367	0.0008			114.3	350	51.3907	50.6346	52.2	50.5	49.9755		0.258487
ENSG00000168710	0.0003			175	18.8	56.4429	54.5911	52.2	47.9			0.256604
ENSG00000041357	0.0022			48.22	451	59.4575	60.5159				0.357684	0.302682
ENSG00000135720	0.0146			75.13	27.9	50.647	51.4879	49.7	51.3			0.29065
ENSG00000169418	0.0458			0.6887	0.806	52.3936	51.4306					0.252592
ENSG00000140564	0.0309			27.45	0.673						0.177859	0.2267
ENSG00000143382	0.1291			0.7759	5.96							0.206016
ENSG00000186642	0.0301			81.88	3.04							0.262487
ENSG00000145912	0.0569			84.32	72.9	55.3107	54.0796					0.294118
ENSG00000144028	0.0015			34.46	94.2	50.002	50.7939	52.1	51.9	54.3242		0.292603
ENSG00000090861	0.0222			161.8	201	51.6243	52.1354	52.4	51	54.4619		0.280992
ENSG00000149451	0.1833			6.951	0.145							0.225092
ENSG00000197702	0.0074			14.26	34.4	51.0194	50.7721					0.295699
ENSG00000100711	0.0801			82.53	1.49							0.289683
ENSG00000130429	0.0123			6.792	267	55.0542	55.0582	53.5	57.1		0.206135	0.244624
ENSG00000107738	0.1277			14.59	7.81							0.21865
ENSG00000115738	0.0909			100.8	0.626							0.238806
ENSG00000121716				35.7	0.061							0.265683
ENSG00000087087	0.01			38.86	106	48.2369	49.0577			42.5472		0.383562
ENSG00000110422	0.0466			11.84	0.031							0.2107
ENSG00000154133	0.1365			5.327	8.26							0.197617
ENSG00000213145	0.0113			2.785	160	57.6109	53.5462					0.324675
ENSG00000002834	0.019			40.97	193	58.6985	60.4519			62.462		0.287356
ENSG00000087077	0.0755			17.56	13.1	51.9529	51.9849					0.22479
ENSG00000130706	0.0159			45.87	111	51.2655	51.1232	50.8	52.9			0.184275
ENSG00000115216	0.0078			43.94	22.9	51.9298	51.419	50.4	56			0.267035
ENSG00000143549				59.74	898		52.0179					0.470175
ENSG00000086061	0.0022			159.7	155	51.8022	52.0642			60.0735		0.342569
ENSG00000176845	0.1339			7.694	0.283							0.263666
ENSG00000131634	0.0633			7.866	1.28							0.168142
ENSG00000156298	0.0093			598.6	3.63							0.154135
ENSG00000103335	0.0946			7.293	0.75	57.1323	56.4573					0.219754
ENSG00000137693	0.0439			8.615	32.2	56.0909	52.7309					0.188976
ENSG00000104946	0.0852			59.77	3.12	51.3942	50.7157	47.8	53.1			0.257716
ENSG00000149932	0.0887			60.84	0.193							0.170833
ENSG00000132522	0.0121			50.2	0.797			46.4	56			0.266055
ENSG00000197694	0.0075			188.8	199	53.0325	51.4811			44.1515		0.354684
ENSG00000122033	0.262			41.2	2.36							0.31295
ENSG00000089053	0.1027			47.62	6.95	51.111	50.9056	51.5	53.7			0.247682
ENSG00000175183	0.0025			19.14	35.2	59.3635	54.5695					0.255144
ENSG00000105669	0.0491			79.93	193	50.3148	50.9208	50.6	53.5			0.274924
ENSG00000214753	0.0232			95.88	188	49.1937	50.1068	49.3	51.8	44.0209		0.352075
ENSG00000125304	0.0207			41.51	27	54.7342	55.3155					0.202112
ENSG00000131507	0.0059			207.2	0.585							0.19457
ENSG00000173210	0.0091			14.59	1.7							0.278184
ENSG00000148834	0.1778			76.54	614	53.7268	54.2439			49.6013	0.296403	0.278008
ENSG00000175334	0.0161			79.95	693		52.2235			58.4206		0.337079
ENSG00000108604	0.0351			14.35		47.9602	49.189	46.1	49.1			0.256121
ENSG00000002549	0.0478			20.59	468	53.7584	52.5676			59.4106	0.322364	0.242775
ENSG00000112697	0.0629			94.48	9.85	54.1722	54.6088					0.216066
ENSG00000196235	0.0101			81.44		50.2403	50.8562	49.4	52.5	58.2719		0.297148
ENSG00000126934	0.0246			97.9	63.7	51.0597	51.828	51.1	50.4			0.2825
ENSG00000175756	0.2067			90.03	1.49							0.281407
ENSG00000129467	0.0393			3.166	0.018							0.209842
ENSG00000185475	0.1148			17.07	1.19							0.123288
ENSG00000115541	0.0224			113.2	1328	57.001	54.3584			66.4818		0.27451
ENSG00000135018	0.0555			75.02	68.8	53.3278	54.5858					0.137521
ENSG00000247596	0.0152			55.45		53.6112	52.9544	52.1	55.4			0.30659
ENSG00000115875	0.0004			42.54	430	50.4308	50.549			51.24		0.365546
ENSG00000166226	0.0114			76.33	1051	54.0637	53.1396					0.282243
ENSG00000204469				92.08	22.8	53.6941	55.0826			57.259		0.251739
ENSG00000160948	0.0983			54.81	42	51.4702		47.9	54.4			0.300429
ENSG00000180304	0.0025			108								0.253968
ENSG00000150593	0.0146			16.39	151	48.829		48.2	54.4	59.3541		0.307036
ENSG00000167601	0.0641			13.57	4.75							0.221477
ENSG00000231925	0.186			46.94		52.5111	52.9678					0.180556
ENSG00000120306				39.3	4.03	59.0263	52.7811					0.103093
ENSG00000100603	0.0843			32.52	45.6	52.3465	50.797	50.6	52.1			0.341506
ENSG00000136158	0.0176			31.63	1.08							0.253968
ENSG00000183963	0.1113			6.843	11.4	48.9151	49.9499	45.2	52.8			0.278443
ENSG00000109501	0.0639			45.41	7.29	51.6894	52.1757					0.231461
ENSG00000272573	0.0969			18.07								0.287356
ENSG00000171867	0.0565	4.46528	5.09055	414.5	14.9	55.3872	53.1344					0.181818
ENSG00000166592	0.0371			2.243	0.595						0.100149	0.301948
ENSG00000126777	0.1054			37.48	91.7	49.9733	50.5831					0.369197
ENSG00000115468				48.77	20.6							0.359833
ENSG00000141551	0.0172			51.26	5.4	50.094	50.8543					0.302108
ENSG00000138119	0.031			1.649	20.7	53.8482	53.366					0.285784
ENSG00000139684	0.0412			37.65	201	55.7995	56.4399	55.8	55.7	59.0864		0.234043
ENSG00000090273	0.0258			118.5	308	51.9213	52.3797	50.6	54.2			0.386707
ENSG00000160633	0.0739			60.53	68.5	50.0412	50.4873			60.2774		0.419847
ENSG00000151468	0.05			41.96	0.097							0.255556
ENSG00000143753	0.0855			36.41	5.17	54.9705	55.2326					0.232198
ENSG00000118564	0.031			38.87	0.022							0.276411
ENSG00000079785	0.0118			82.9	213	50.6516	50.8549	48.4	49.6			0.286486
ENSG00000213923	0.0942			51.38	4.43	49.6603	48.9772					0.290865
ENSG00000136807	0.0026			57.66	15.4	49.2298	49.9912	48.2	52.2			0.27957
ENSG00000132716	0.0207			48.88	6.09							0.338358
ENSG00000103035	0.0172			57.98	158	53.9326	51.6472				0.305412	0.354938
ENSG00000097007	0.069			17.03	2.82	48.4958	50.3126	43.5	48.8			0.2698
ENSG00000168488	0.0438			45.12	71.5	52.3301	53.1586	50.1	54.3	58.7994		0.195077
ENSG00000207165				17.93
ENSG00000134802	0.1517			2.491	2.05	58.2891	58.1865					0.146825
ENSG00000141543	0.0033			31.14	76.3	51.6391	51.649	54.2	49.2	58.5499		0.284672
ENSG00000179344				4.637	41.2							0.241636
ENSG00000168291	0.0313			71.96	266	51.6755	51.4041			64.7989	0.289453	0.233983
ENSG00000149357	0.0028			55.21	107	53.213	57.9342					0.242236
ENSG00000144655	0.1476			12.34	0.975							0.259762
ENSG00000004534	0.0547			39.7	5.92	48.234	49.9667					0.371327
ENSG00000136830	0.0471			14.38	39.2	51.555	51.1548	50.9	52.1	60.5693		0.269437
ENSG00000205544	0.0628			39.32	21.3		56.6114					0.141593
ENSG00000146963				41.97	93.3	48.6073	50.7192					0.489796
ENSG00000100813	0.0765			34.55	54.5	49.567	50.7847					0.401939
ENSG00000139613	0.0171			74.37	58.1	47.5888	49.6195	45.6	49.7			0.285944
ENSG00000171490	0.3338			23.83		54.9949	52.6899					0.35102
ENSG00000165424	0.0102			45.73	0.495							0.248963
ENSG00000105835	0.0198			12.59	312	56.9228	55.8873	57	57.6		0.376485	0.279022
ENSG00000170801	0.0389			0.4627	1.85							0.222958
ENSG00000121064	0.1036			29	26.2	56.923	55.6439					0.214602
ENSG00000119707	0.002			30.59	75.4	48.1566	50.0907					0.493476
ENSG00000100764	0.0004			48.2	168	53.2685	52.4412			59.1968		0.340909
ENSG00000143149	0.0643			40.68	179	57.1096	57.3069	56.5	51.5	58.9814		0.220077
ENSG00000113328	0.04			21.3	0.231							0.267797
ENSG00000066027	0.0119			23.02	13.8	50.759	50.4781	48.9	48.6			0.288066
ENSG00000144043	0.0023			26.03	0.156							0.117347
ENSG00000100220	0.0028			45.44	233	53.0389	52.4107			60.0858		0.265347
ENSG00000246705	0.0121			3.47								0.286822
ENSG00000141985	0.025			33.65	53.1	49.1624	49.7241	47.1	53.3			0.334239
ENSG00000157020	0.0141			36.52	84.5	50.4671	50.4238	48	54.7			0.241848
ENSG00000092330	0.2463			27.74	0.814							0.250554
ENSG00000164054				50.07	4.55							0.125
ENSG00000203883	0.0685			6.562	0.42							0.242188
ENSG00000100219	0.0998			20.8	1.48							0.255319
ENSG00000108848	0.0091			52.88	57.3	50.0949	50.7653					0.474438
ENSG00000110107	0.0028			159.8	225	56.4645	53.9616			49.399		0.238095
ENSG00000116649	0.0242			58.89	150	51.7951	51.8551	52.6	49.7		0.213763	0.225166
ENSG00000007520	0.1335			61.92	0.972	54.2617	54.3262					0.278846
ENSG00000142186	0.0446			68.86	22.4	50.8587	50.2694	49.8	53.2			0.27104
ENSG00000147274				27.62	176	47.5392	50.4574			60.0019		0.306905
ENSG00000100804	0.0373			78.94	92.2	63.258	61.5092					0.21673
ENSG00000142599	0.027			34.15	1.27		50.6689					0.286718
ENSG00000104695	0.0004			133	47.6	45.6866	54.7753					0.275081
ENSG00000165527	0.0003			18.28	60.6			53.1	51.2		0.269785	0.28
ENSG00000131724	0.1488			6.512	2.48							0.245902
ENSG00000160201	0.0005			40.28	193	46.8094	48.2	45	49.3			0.379167
ENSG00000165672	0.0759			62.93	680	58.2114	57.9206			48.4275		0.210938
ENSG00000116774	0.0288			3.031	6.95							0.283251
ENSG00000215440	0.0247			27.88	4.78	58.3026	58.8057					0.231358
ENSG00000091542	0.0126			77.64	16.6	51.0455	51.3824			59.6684		0.329949
ENSG00000162032	0.0525			33.67	0.011							0.276056
ENSG00000173482	0.0118			15.78	2.67							0.235495
ENSG00000243056	0.065			15.61								0.23
ENSG00000124570	0.1557			23.24	80.3	55.8244	56.0954	56.7	58.3	60.9183		0.263291
ENSG00000165092	0.0701			44.41	104						0.342535	0.241517
ENSG00000185359	0.0332			52.39	35.5	51.2368	50.7566	50.1	55			0.227799
ENSG00000124299	0.06			32.99	104	54.0624	53.8219	55.5	57.9			0.272031
ENSG00000076928	0.0633			14.97	15.7	49.2027	49.1369	44.1	48.5			0.31405
ENSG00000132670	0.0222			98.83	2.6							0.241895
ENSG00000261011				1.525
ENSG00000136527	0.0004			35.45		49.9226	49.8298					0.381944
ENSG00000114480	0.0491			5.26		49.7219	49.5829	47.4	48.9			0.269231
ENSG00000108799	0.0102			39.11								0.29585
ENSG00000125977				41.07	184	54.1351	53.9632	52.8	56.3	61.9171		0.402402
ENSG00000166681	0.0328			502	0.915							0.369369
ENSG00000213593	0.0357			86.78	6.1	53.8968	54.0278					0.243243
ENSG00000067167	0.0348			11.33	8.62	52.1838	52.6303					0.200535
ENSG00000196821	0.0127			91.47	2.02							0.187919
ENSG00000136732	0.183			2.258	37.7							0.203125
ENSG00000147416	0.0056			261.2	109	54.4398	54.1673			60.0551		0.240705
ENSG00000165264	0.2153			97.06	25.3							0.335938
ENSG00000164754	0.0139			60.27	33.2	52.4791	51.9999	53.5	54.1	60.8378		0.335975
ENSG00000134996	0.0813			53.68	103	49.2736	50.7475	46.2	53.6			0.285047
ENSG00000142864	0.007			26.19	508	58.7959				49.3193		0.387255
ENSG00000135437	0.0723			2.814	2.07							0.185535
ENSG00000123933	0.0382			42.69	0.288							0.363636
ENSG00000182636	0.0879			58.26	0.179							0.261682
ENSG00000129116	0.0672			9.845		49.9504	50.4539			50.2597		0.270703
ENSG00000069275				70.87	154							0.489712
ENSG00000184076	0.0842			155.8	37.2							0.285714
ENSG00000149499	0.1051			10.75	8.24	51.5708	51.9905	48.4	52.5			0.232279
ENSG00000197622	0.0057			35.13	6.08							0.316456
ENSG00000257103	0.0258			33.35		51.7859	51.5526	50.5	52.4	61.204		0.285097
ENSG00000106615	0.0051			92.64	76.3	53.5544	54.4091	52	48.3			0.23913
ENSG00000138073	0.0646			34.09	26.7	53.7668	54.0751					0.22542
ENSG00000157933	0.032			32.64	0.304							0.299451
ENSG00000141580	0.004			61.42	2.67	54.4662	57.4235					0.235465
ENSG00000204568	0.1337			46.28	34.7	49.962	50.9743					0.267442
ENSG00000128463	0.0025			80.05	27.6	53.7598	54.4073					0.174863
ENSG00000175197				50.87								0.338542
ENSG00000179144	0.2963			7.783	3.09							0.366667
ENSG00000129250	0.0311			52.12	3.9	48.4499	50.1952					0.296464
ENSG00000131408	0.0427			50.87	0.34							0.267391
ENSG00000172531	0.0147			50.31	151	52.3977	52.7937	53.2	55.1	59.9592		0.269795
ENSG00000204843	0.0137			178.9	83.8	49.7889	49.8964					0.312207
ENSG00000005243	0.0424			4.919	1.52							0.247619
ENSG00000101400	0.037			119.4	3.3	51.1729	49.1671	49.1	51.4			0.237624
ENSG00000072062	0.0086			82.73	47.3	52.3596	51.9303	51.4	53.1		0.287091	0.296296
ENSG00000196923	0.0292			13.59	52.5	49.4427	50.3786	47.4	53.4	47.3007		0.247265
ENSG00000197226	0.0363			52.85	8.89	50.2255	50.6503	48	51.9			0.2728
ENSG00000135678	0.0877			3.061	6.24	57.5897	56.2941				0.0911851	0.225734
ENSG00000121858	0.2509			4.846	0.354							0.24911
ENSG00000179604	0.1025			37.31	12.8	53.5966	51.7566					0.308989
ENSG00000122034	0.1334			55	0.41							0.336986
ENSG00000138674	0.0449			24.63	102	48.9368	49.9892	46.3	54.1			0.203837
ENSG00000198844	0.0854			1.915	0.538							0.237812
ENSG00000125844				14.11	90.1	53.1668	53.7353			41.0585		0.324823
ENSG00000014216	0.0522			49.64	243	55.9379	56.5231					0.280112
ENSG00000131069	0.0359			14.83	8.95	51.7659	51.5891	51	51.4			0.257703
ENSG00000054118	0.0319			37.54	106	50.5248	51.1506			59.1356		0.393717
ENSG00000148337	0.2048			41.5	3.5	51.472	53.7046					0.224319
ENSG00000155508	0.0032			24.38	1.04							0.253425
ENSG00000126698	0.0035			65.14	200	50.1345	51.5024					0.434783
ENSG00000111642	0.0064			35.97	61.5	46.8985	49.131	44.3	49.3	65.983		0.345361
ENSG00000205250	0.0353			33.41	0.842							0.225182
ENSG00000134153	0.0162			57.15	40.9	54.3906	54.0631					0.227273
ENSG00000104853	0.0286			102.7	11.1	53.4023	53.7666					0.219731
ENSG00000124222				49.5	4.6	50.9543	49.7739					0.307692
ENSG00000099785	0.1192			72.43	7.15							0.231707
ENSG00000108561	0.0715			81.96	770	52.6037	52.0454			55.534	0.302299	0.301418
ENSG00000109736	0.1622			38.51	1.71	57.1513	57.1142					0.13125
ENSG00000149923	0.0006			30.25	27.5	54.7593	55.3252					0.273616
ENSG00000140497	0.0698			14.54	28.5	58.4391	56.5644					0.142857
ENSG00000105426	0.0289			38.52	3.58	51.5849						0.24076
ENSG00000168056	0.0282			32.1	0.939							0.236378
ENSG00000107874	0.0631			97.62	2.08	46.7908	51.6663					0.299652
ENSG00000155287	0.0115			51.38	0.714							0.197802
ENSG00000205323	0.0497			53.96	50.8	57.8777	54.3386					0.408451
ENSG00000149823	0.0194			50.47	11.7	49.281	49.3114					0.259591
ENSG00000143624	0.0058			44.93	20	48.0302	49.3435	50.9	49.4			0.275432
ENSG00000090863	0.017			32.1	20.7	56.3187	56.4861			61.1148		0.310058
ENSG00000088448	0.1213			27.47	0.281							0.219048
ENSG00000104774	0.161			6.507		57.0644	56.6421					0.215628
ENSG00000164932	0.0283			1.802	2.73							0.205761
ENSG00000116459	0.1043			76.31	95.7	52.7812	53.8276					0.238281
ENSG00000111859	0.0568			3.727	0.418							0.248201
ENSG00000113758	0.0626			63.98	96.3	52.2959	52.073					0.303597
ENSG00000099995	0.0079			30.61	151	49.8151	50.1515	46.7	52.5	58.9658		0.283733
ENSG00000148484	0.0128			11.26	393	50.2803	52.8615			57.002		0.252708
ENSG00000113068	0.0127			93.85	97.6	52.8853	52.3652					0.377049
ENSG00000124181	0.0201			38.63	10.5	50.2293	50.2407	47.8	50			0.292796
ENSG00000131165	0.0106			69.33	47.4	54.4241	53.943					0.285714
ENSG00000177105	0.0006			13.88	60.9	55.927	55.1761	49.3	50			0.230366
ENSG00000122545	0.0069			97.85	277			53.9	55	40.6655		0.338673
ENSG00000150459	0.0105			84.82	74.9	47.4905	49.7145					0.313953
ENSG00000096746	0.0027			44.86	248	45.3754	47.7234	45.8	50.5	60.2138		0.245665
ENSG00000180354	0.0103			406.8	8.07							0.312977
ENSG00000267427				95.87
ENSG00000077312	0.0154	7.04952	7.04952	29.01	246	55.7627	55.162					0.223404
ENSG00000105329	0.0518			6.378	31.5							0.251282
ENSG00000088986	0.0005			226.3	304	49.1173	50.4392	48.3	56.2			0.314607
ENSG00000069535	0.0575			69.62	39.2							0.263462
ENSG00000119801	0.0002			88.93	4.02	50.6993	52.4915	49.6	55.1			0.289256
ENSG00000163636	0.0095			47.57	130	53.2838	53.1651	53.7	51.2			0.319005
ENSG00000178988				124.8	0.686							0.401575
ENSG00000227063				18.88
ENSG00000198356	0.0012			84.45	83.4	53.3607	54.6349					0.258621
ENSG00000187145				117.6
ENSG00000196576	0.0644			23.63	6.17	52.1892	51.0995					0.250816
ENSG00000242485	0.078			61.76								0.245161
ENSG00000213676	0.067			42.04	2.11							0.234708
ENSG00000117868	0.0485			23.41	19.3	51.2293	51.4966					0.264929
ENSG00000151465	0.0438			57.22	7.08	51.7275	50.815	49.1	48.9			0.306548
ENSG00000106484	0.0098			10.21	14.6							0.232836
ENSG00000161202	0.0043			29.31	3.01							0.263966
ENSG00000167641	0.0748			20.19	28.7							0.367347
ENSG00000169727	0.024			58.6	78.7	51.5377	52.7934	54.1	56.5			0.265655
ENSG00000181029	0.0044			77.14	6.69	51.3336	49.72					0.281915
ENSG00000015479	0.0071			127.1	279	45.6665	48.191	43.4	49.1	59.1546		0.324675
ENSG00000134072	0.0176			80.63	15.9							0.291892
ENSG00000008441	0.0327			78.23	6.08							0.233068
ENSG00000097033	0.0237			15.79		48.1498	48.6962	47	49.5			0.253807
ENSG00000186340	0.0613			5.573	13.4							0.26678
ENSG00000130508	0.0462			3.386	3.84	54.0283	54.5459			62.0212		0.239351
ENSG00000188554	0.0841			41.87	0.462							0.277433
ENSG00000090776	0.0196			6.011	6.92							0.231214
ENSG00000132823	0.075			25.19	0.052							0.284247
ENSG00000109180	0.0737			140.6	136	55.852	53.1328					0.285714
ENSG00000174282	0.0695			70.47	2.24							0.221125
ENSG00000074071	0.0634			73.23	62	51.9833	50.6428					0.333333
ENSG00000187840	0.0423			4.434	108							0.228814
ENSG00000184990	0.2006			30.6	0.651							0.228571
ENSG00000144891	0.0397			0.09438	0.158							0.177665
ENSG00000124795	0.0536			19.96	263	48.7832	50.6748	47.7	51	47.1107		0.423684
ENSG00000163541	0.0396			49.01	162	50.8043	50.9485	51.2	50.2			0.199422
ENSG00000249751				2.122								0.15122
ENSG00000149547	0.0085			48.16	1.6	53.3028	52.646					0.188235
ENSG00000084463	0.0249			42.76	44.8	55.4175	53.7801					0.299532
ENSG00000109113	0.0808			14.73		52.9802	53.5226					0.261194
ENSG00000158773	0.0076			52.99	4.37	51.5108	52.1885					0.23871
ENSG00000077380	0.0095			48.4	73.2	53.1967	52.3032					0.302508
ENSG00000115457	0.0603			16.92	141							0.252308
ENSG00000166337				53.05	8.29							0.178899
ENSG00000127483	0.054			35.97	148	51.7667	51.5084					0.336347
ENSG00000067704	0.0922			30.97	78.4	54.8886	54.8885	58.6	53.9	54.3944		0.258893
ENSG00000172725	0.0284			17.15	146	51.1032	50.6233	50.1	52			0.278119
ENSG00000167397	0.0843			20.29	6.57							0.159509
ENSG00000105583	0.0007			37.14								0.150943
ENSG00000178605	0.2345			49.63	1.69	51.8328	51.3619					0.284884
ENSG00000124562				49.04	44.2	53.8732	56.3403					0.188889
ENSG00000158417				41.79	105	51.4925	51.5928	49.6	52.9	59.3867		0.427049
ENSG00000161835	0.0425			36.99	2							0.255696
ENSG00000119396	0.0003			60.28	345	60.6504	58.7605	54.6	56.2	60.0365	0.0650843	0.246512
ENSG00000151929	0.0828			21.96	24.8	53.6333	53.1191					0.246957
ENSG00000100288	0.071			24.65	4.88							0.255696
ENSG00000109920	0.0731			16.02	8.16	62.4587	62.088					0.265487
ENSG00000034713	0.0004			124	77.9	52.5413	53.9382	50.1	57.2			0.316239
ENSG00000241468	0.101			118.5		52.9512						0.244898
ENSG00000102054	0.048			48.55	140	53.0408	53.3062	53.4	54.6			0.292111
ENSG00000164919	0.1642			133.1	1000	51.9273						0.32
ENSG00000178209	0.0346			40.57	122	53.1564	52.7399			49.7184		0.333262
ENSG00000167881	0.0207			54.71	78.2	50.7212	49.4033	47.4	48.2			0.296651
ENSG00000143222	0.014			74.12	69.6	53.3129	52.8583			59.4873	0.218407	0.311377
ENSG00000120705	0.0002			28.9	137	51.9348	51.8709	50.1	52.5		0.177226	0.28833
ENSG00000132485				45.81	45.2	58.0212						0.418182
ENSG00000131831	0.0528			11.02	0.374							0.196226
ENSG00000114779	0.0741			10.06	187	52.9118	52.6922	48.6	55.6			0.17619
ENSG00000134108	0.0002			114.3	155	55.2357	56.0258				0.276052	0.274194
ENSG00000143418	0.0364			17.79	9.74	52.7486	52.9307					0.234211
ENSG00000164091	0.0004			74.46	57.5	52.9738	53.02			60.4041		0.249201
ENSG00000169733	0.0993			37.92	0.151							0.232628
ENSG00000089248	0.0569			51.86	394	54.6063	55.708	51.1	54.8	51.0464		0.275862
ENSG00000122971	0.0504			14.31	41.8	55.2939	53.8738	54.4	49.1		0.273904	0.218447
ENSG00000204356	0.0329			34.77	35.6	49.8209	51.6726					0.390181
ENSG00000122565	0.0007			40.87	312	49.8646	50.9346			44.9972		0.393443
ENSG00000170759	0.0143			67.07	77.8	51.5269	51.4735	51	51.5	58.9024		0.345794
ENSG00000088247	0.0473			52.65	219	55.3607	55.6527			59.5193		0.19128
ENSG00000164040	0.0544			21.35		52.2768	53.9283			44.811		0.283401
ENSG00000243749	0.4085			7.144								0.142857
ENSG00000196961	0.0107			74.87	72.4	52.0254	51.9288	52.4	53.2			0.22825
ENSG00000082153	0.0004			24.01		49.2919	48.766	46.8	49.7	62.0698		0.283814
ENSG00000198752	0.0401			59.21	6.79	50.9733	50.5896	48.9	48.6			0.316774
ENSG00000158526	0.0786			166.3	6.08							0.319372
ENSG00000162735	0.0533			40.62	15.4							0.287625
ENSG00000071626				28.97	136	53.6049	53.7315			53.3512		0.181818
ENSG00000125753				6.952	250	49.7401	50.4281	46.7	50.8	59.224		0.223684
ENSG00000068001	0.1022			7.281	0.237							0.22833
ENSG00000144118	0.0226			65.57	84.9	56.9546	57.6638					0.354369
ENSG00000010322	0.054			78.04	1.21			47.3	51			0.257979
ENSG00000058668	0.0729			37.21	24.2	54.6909	54.8921					0.253112
ENSG00000111011				43.08	17.8	51.8087	52.2264					0.451613
ENSG00000186591	0.0003			46.45	36.8	52.0205	52.4316	50.7	59.5		0.262903	0.278689
ENSG00000133110	0.0505			0.5584	87.6							0.270335
ENSG00000181019	0.0692			14.89	52	51.4027	51.6722	50	50.7	44.6104	0.372897	0.251825
ENSG00000188536	0.0816			51.83	4168							0.253521
ENSG00000100307	0.0556			144.2	0.204							0.334661
ENSG00000113845	0.1854			44.93		55.6002	55.1686					0.277193
ENSG00000128284	0.5322			2.679	1.99							0.241294
ENSG00000143862	0.0023			100	58.3	54.3477	54.3952					0.274194
ENSG00000138867	0.0646			15.17	0.118							0.246622
ENSG00000204262				13.18	3.64	54.5741	57.9209					0.198132
ENSG00000106348	0.0098			29.9	22	51.1094	51.6229					0.235392
ENSG00000101084	0.065			54.22	2.19							0.195804
ENSG00000149532	0.0062			37.21	53.5	51.8464	52.0739			53.1711		0.280156
ENSG00000129473	0.0078			131.4	0.411							0.207254
ENSG00000198053	0.2271			205.6	14.3							0.232283
ENSG00000103966	0.0146			3.652	136	49.7196	50.3556	49.9	47.3			0.279113
ENSG00000177576	0.1098			176	1.75							0.25
ENSG00000205302	0.0098			23.16	96.8	51.3776	51.1635	49.6	50			0.319846
ENSG00000165457	0.13			2.465	4.9							0.247059
ENSG00000141295	0.0842			18.32	8.41	51.0483	51.0716	49.1	52.5			0.224018
ENSG00000107140	0.0315			32.7	0.18							0.226837
ENSG00000133789	0.0245			10.91	92	52.5822	50.8973	51.3	55			0.377778
ENSG00000168734	0.0084			61.66	2.08							0.276316
ENSG00000198873	0.0232			12.83	1.37							0.315254
ENSG00000182952				28.12	69.8	58.5737	52.4674					0.433333
ENSG00000176101	0.0109			59.44	12					55.2923		0.336134
ENSG00000163661	0.0989			0.9599	3.48							0.246719
ENSG00000133574	0.3104			7.558	12							0.332362
ENSG00000106605	0.1109			42.23	172	54.949	54.9601	52.5	51.1		0.159982	0.293919
ENSG00000114626	0.0294			57.86	0.29							0.294979
ENSG00000140374	0.023			29.59		54.1202	53.5578			47.676	0.241916	0.225225
ENSG00000137497	0.102			28.88	92.7	47.6784	49.7112	46.8	54.5			0.330969
ENSG00000123159	0.0159			83	14.8	49.5137	48.7325	47.3	50.6			0.294294
ENSG00000174917	0.1064			73.05	51.8							0.2
ENSG00000084733	0.0002			59.63	207	57.4647	56.5258	51.8	55.9			0.3
ENSG00000120049	0.0146			70								0.294737
ENSG00000102931	0.1672			63.37	6.01	50.8673	53.0348	45.6	57.6			0.280702
ENSG00000083444	0.0427			22.12	13	54.3242	54.4814	47	48.8	58.5845		0.275103
ENSG00000084090	0.0474			106.6	1.56							0.294595
ENSG00000130702	0.1174			10.37	5.89	53.3125	54.1062					0.218945
ENSG00000144224	0.0541			31.47	30.6	51.7988	52.1102					0.312992
ENSG00000077147	0.0032			29.8	23.2	53.5279	53.4356					0.20034
ENSG00000184983	0.0849			79.95		49.8167	47.9756	45.9	46.1			0.337662
ENSG00000132481	0.0579			24.45	3.21	47.7946	46.7375					0.258621
ENSG00000184216	0.1337			33.63	2.91			43.1	46.5			0.206461
ENSG00000172057	0.0149			27.45	2.16							0.156863
ENSG00000100644	0.0444			27.52	0.888							0.274118
ENSG00000072958	0.003			53.63		50.8167	50.5938	48.5	56			0.278161
ENSG00000128789	0.072			27.75	29.4	54.1965	53.9038	55.9	60.4			0.200758
ENSG00000159720	0.0013			134.6	44.8	54.9616	56.0134	45.4	49.5			0.255102
ENSG00000213246	0.0002			64.27	9.55		51.5054	49.4	55.6	49.9347		0.264957
ENSG00000175482	0.0876			18.91	3.83							0.317757
ENSG00000143198	0.0876			50.83	144	56.2601	55.7339					0.198795
ENSG00000117758				51.79	48.6	53.9325	54.3					0.282609
ENSG00000103264	0.0468			26.72	0.09							0.29128
ENSG00000099917	0.0416			32.88	5.98		51.3413	49	53.8			0.149746
ENSG00000088930	0.0189			15.33	43.9	50.2412	50.3938			61.9132		0.287368
ENSG00000110237	0.0671			38.57	1.65							0.256907
ENSG00000108788	0.0245			21	1.74			46.1	52.4			0.305369
ENSG00000145730	0.0486			31.72	4.96	54.9684	55.5169					0.26386
ENSG00000229645				2.167
ENSG00000060762	0.0303			80.57	33.3							0.229358
ENSG00000124615	0.0854			10.43	0.713							0.245283
ENSG00000165458	0.0201			21.92	11.1	48.5512	48.5762	47.4	50.1			0.263116
ENSG00000107341	0.0002			36.24	17.1	51.8575	52.911	51.3	61.8			0.310924
ENSG00000138031	0.0261			14.85	0.708							0.234061
ENSG00000018625	0.004			404.8	21.6							0.236275
ENSG00000116030	0.0003			84.4	59.4	48.027	50.295			54.9837		0.308219
ENSG00000160285	0.0826			29.56	29.6	52.7307	52.5893					0.248634
ENSG00000086062	0.0725			2.298	12.4	53.0885	53.9997				0.015742	0.198492
ENSG00000133243	0.0353			130.9	0.448							0.205714
ENSG00000011243	0.0365			48.27	8.49	47.1191	48.823					0.309598
ENSG00000122756	0.0254			61.33	4.77							0.201613
ENSG00000162889	0.0244			13.68	11.6	51.101	51.31	50.1	50.6			0.265
ENSG00000105518	0.1187			92.36	46.4		55.8982					0.169312
ENSG00000100348	0.0375			63.03	20	53.477	52.877			66.3138	0.393574	0.246988
ENSG00000168309	0.0416			504.1	0.977							0.422857
ENSG00000153250	0.0155			6.445	7.37	53.3872	52.4491					0.165025
ENSG00000129351	0.0362			36.98		54.0637	53.8972	60.4	60.5	46.7044		0.246102
ENSG00000150907	0.0326			4.715	1.76							0.181679
ENSG00000103018	0.1457			68.31	288	57.2329						0.286667
ENSG00000086065	0.0069			75.53	95.6	55.2335	52.1701					0.347032
ENSG00000254505				39.69								0.362264
ENSG00000116005	0.1231			25.31		56.5677	57.0731					0.231683
ENSG00000100138	0.0071			139	186	54.6154	52.9689					0.235294
ENSG00000174851	0.0378			21.54	10.1	57.1654						0.163823
ENSG00000196329	0.3137			5.074	2.49							0.257329
ENSG00000182534				28.18	10.8							0.309859
ENSG00000135441	0.0034			62.55								0.281046
ENSG00000100664	0.0114			69.17	119	50.7221	50.0242	49.9	53.9	48.4251		0.37587
ENSG00000124145	0.1119			46.93	10.1							0.282828
ENSG00000188986	0.0291			73.39	25.9	49.2756	49.2106					0.273885
ENSG00000149182	0.0372			63.58		49.5957	49.4053	47.8	53.7			0.266795
ENSG00000173209				19.94	0.335
ENSG00000132424	0.0209			30.19	5.5	59.9078	54.5276					0.390062
ENSG00000136717	0.02			137.8	25.4	51.8889	51.639					0.261383
ENSG00000135446	0.0288			14.24	20.6	52.6801	52.4289			54.9978		0.260726
ENSG00000124767	0.0548			95.24	273	55.7875	54.4745			60.0277	0.502358	0.298913
ENSG00000106049	0.0416			21.76	93.2	55.4369	56.8939	63.2	61.1	58.7888	0.227603	0.1875
ENSG00000131473	0.0087			38.3	363	52.2047	52.6449	52.3	52.1	61.0512		0.242507
ENSG00000006712				52.71	11.4	46.9103	49.5194	45.5	49.1			0.376648
ENSG00000116044	0.1015			22.65	1.28							0.290909
ENSG00000133226				25.34	85	51.2594	49.9564					0.380066
ENSG00000185633	0.1967			17.99	0.277							0.204301
ENSG00000223380				30
ENSG00000143420	0.0327			103.8	96.6							0.283422
ENSG00000167193	0.0015			27.03	47.9	50.6002	51.5454	49.7	57.8			0.256579
ENSG00000179295	0.0024			67.34	42.5	51.5177	51.4509	51.2	53.7			0.311558
ENSG00000125656	0.0752			41.13	182	54.8094	54.7348					0.205776
ENSG00000204103	0.0113			9.392	0.739							0.297214
ENSG00000055130	0.0006			49.79	36.8	55.9435	55.5749	57.1	60.6	59.575		0.289948
ENSG00000198721	0.1454			30.67	34.6	53.6195	53.2447			40.4212		0.246193
ENSG00000159140	0.0716			22.48	27.5	47.3522	49.35					0.25845
ENSG00000162517				57.02	97.1	53.517	53.2046					0.130282
ENSG00000244687	0.0723			71.66		54.176						0.270588
ENSG00000167244	0.0798			2.229	8.04							0.245763
ENSG00000078401	0.1634			7.705	0.274							0.334906
ENSG00000187446	0.0044			55.07	35.3	51.8358	52.639			54.9102	0.17344	0.348718
ENSG00000010810	0.0026	4.99	4.99	50.68	20.3	50.9757	52.0158					0.266294
ENSG00000175193	0.0518			39.27	1.2	54.8593	55.7628					0.184697
ENSG00000159128	0.3272			24.45	0.004							0.185393
ENSG00000006125	0.0003			102.6	137	51.6211	51.9945	52.2	53.5			0.236593
ENSG00000155254	0.0464			4.157								0.150289
ENSG00000124214	0.0462			48.52	37.5							0.244367
ENSG00000130731	0.0744			104								0.229268
ENSG00000164615	0.0676			64.79	1.93	57.7989						0.266892
ENSG00000173327	0.0281			17.57	0.545							0.257379
ENSG00000113657	0.0218			36.6	55.2							0.247076
ENSG00000116489	0.0177			32.87	298	53.1618	53.0756	52.9	60.6	48.4214	0.284692	0.297203
ENSG00000157637	0.2005			15.24	4.91	54.1872	54.6556					0.251117
ENSG00000184432	0.0076			24.83	151	51.6787	51.3335	51	53.5			0.273731
ENSG00000116133	0.014			97.67	64	51.3036	52.3278					0.255682
ENSG00000100028	0.0004			35.47	491	53.5615	53.2514					0.269841
ENSG00000186522	0.0957			4.755	15.6							0.318015
ENSG00000168216	0.0372			56.63	2.43							0.197509
ENSG00000185122	0.0534			31.78		47.9398	49.8291	44	50.3			0.240076
ENSG00000058673	0.1199			25.18	18.2	45.7905	48.6211					0.322222
ENSG00000106105	0.0435			78.09	194	59.4136	59.4656			60.4156		0.284168
ENSG00000167778	0.0113			232.6	1.1							0.302714
ENSG00000198728	0.001			38.49		54.1667	55.752					0.245742
ENSG00000178057	0.1092			65.46	42	53.3883	53.5292					0.206522
ENSG00000073712	0.0083			12.11	37.3	54.5896	55.176	53.3	56.4			0.283843
ENSG00000169718	0.0439			32.27	2.12	47.3379	48.8545	46.7	45.5			0.293869
ENSG00000119139	0.0704			8.932		48.0669	49.1792					0.327462
ENSG00000166848	0.0706			189.9	39.8	49.8232	52.4208					0.340852
ENSG00000142552	0.0336			6.309	10.2					58.6185		0.365854
ENSG00000126214	0.0214			257.2		51.5942	51.3879	51.2	53.6			0.336463
ENSG00000105953	0.0216			55.97	85.1	51.9619	51.665	52	49			0.264933
ENSG00000112562	0.024			2.843	2.46							0.295405
ENSG00000125652	0.1012			41.62	1.42							0.276018
ENSG00000115866	0.0183			38.42	395	49.4443	49.1926			60.9445		0.293413
ENSG00000123131	0.0666			10.24	223	58.43	62.8226			63.7527	0.332411	0.276753
ENSG00000243147	0.1287			53.22								0.26087
ENSG00000105258	0.0009			103.1	8.58	56.0643						0.312
ENSG00000130725	0.0004			166.9	52.8	51.1493	51.2314	50.1	54.6			0.278689
ENSG00000185651	0.0002			77.56	332	54.8045	53.4368			61.7139		0.29717
ENSG00000106565	0.3717			14.84	0.41							0.159259
ENSG00000145919	0.0604			32.74	4.16							0.210811
ENSG00000172403	0.1127			4.89	14.3							0.237113
ENSG00000106028	0.0415			43.13	331	59.453	59.5869					0.297297
ENSG00000142949	0.0199			30.34	7.49	50.4765	49.5877					0.240692
ENSG00000108639	0.0572			11.28	9.91	54.9465	56.2997					0.145455
ENSG00000165516	0.0167			45.4	0.423							0.251232
ENSG00000169919	0.1528			13.25	37.9	56.3889	57.9564				0.101181	0.227343
ENSG00000161671	0.1442			74.89	5.85	52.2137	54.1222					0.188679
ENSG00000079805	0.0084			18.09	87	50.4761	49.9911	49.7	49.5			0.281609
ENSG00000173801	0.0068			6.625	67.4	53.5452	52.8029					0.222819
ENSG00000146067	0.0726			18.59								0.253041
ENSG00000006831	0.0391			24.24	0.335							0.225389
ENSG00000079739	0.0462			27.47	215	57.6091	58.2562			61.669		0.234589
ENSG00000170248	0.027			24.89		48.6603	48.6303	47.2	50.4	60.1182		0.241695
ENSG00000204301				7.008	0.248							0.194209
ENSG00000197976				17.03	4.86	46.9977	49.2414					0.411511
ENSG00000135917	0.2445			2.048	0.1							0.141732
ENSG00000158864	0.0413			65.75	81.5	52.2975	52.2608					0.265659
ENSG00000100417	0.0217			69.34	1.26			49.2	51.2		0.233978	0.30916
ENSG00000160741	0.0399			19.73	7.14							0.186147
ENSG00000138172	0.0708			5.582	0.668							0.201238
ENSG00000241839	0.135			18.01		53.1912	51.8819					0.297959
ENSG00000136068	0.0222			9.04		51.7613	51.3194	50.6	55.5	57.4107		0.244968
ENSG00000110011	0.2253			45.89								0.253012
ENSG00000133027	0.1114			15.95	0.912							0.152542
ENSG00000164548	0.283			45.6	47.5	49.1114	49.459					0.37234
ENSG00000127540	0.0877			78.92	7.94							0.214286
ENSG00000198848				0.3053								0.223592
ENSG00000175390	0.0454			20.91	422	49.1127	49.8011	46.7	51.1			0.173669
ENSG00000185989	0.0226			21.01	24.9			45.8	46.2			0.296163
ENSG00000138080	0.0741			3.746	37.1							0.227362
ENSG00000168264	0.0621			26.82	23.1	52.9763	52.5922			49.8301		0.214651
ENSG00000139637	0.0787			72	39.6							0.271277
ENSG00000173692	0.0068			63.56	156	53.587	53.4744			60.7729		0.268625
ENSG00000237441	0.0576			24.06								0.252252
ENSG00000163938	0.1818			34.41		45.3343	50.213					0.335155
ENSG00000137776	0.043			27.16	32.5	51.1059	51.3517					0.440039
ENSG00000042493	0.0355			13.18	90	50.2459	50.307	48.8	53.2		0.109528	0.258621
ENSG00000171621	0.0008			4.236	0.008							0.263736
ENSG00000152558				20.77	0.918							0.149038
ENSG00000134287	0.0004			273.6	177							0.270718
ENSG00000110092	0.0274			12.04	0.845							0.288136
ENSG00000189067	0.0818			9.65	91.1							0.0964912
ENSG00000137876	0.0077			44.85	8.07							0.404908
ENSG00000131966	0.0228			68.8	19.9	53.879	51.8902					0.239808
ENSG00000159658	0.1063			29.08	1.77							0.286869
ENSG00000109906				10.5	0.044							0.276374
ENSG00000099250	0.0332			4.155	12.7							0.254605
ENSG00000103168	0.2291			25.81	0.19							0.21519
ENSG00000166295	0.0005			20.9	2.72					59.5335		0.227273
ENSG00000230715				7.541
ENSG00000152102				98.1	2.42							0.0512821
ENSG00000007168	0.0011			98.49	91.3	55.8314	55.5387			59.6621		0.314634
ENSG00000198856	0.0267			15.44	49.3		54.8187					0.163743
ENSG00000149480	0.0072			24.17	49.2	48.3837	49.5202	47	49.9	41.9018		0.257485
ENSG00000005812	0.014			21.01	0.273							0.273364
ENSG00000076924	0.0051			33.67	12.6	47.3696	48.4338	43.1	45.3			0.319298
ENSG00000124422	0.0098			85.64	1.48	48.1142	49.5621	47.8	49.2			0.28
ENSG00000164330	0.0003			1.236	0.467							0.194585
ENSG00000179195				41.3	0.446							0.356322
ENSG00000142208	0.0086			31.23	14.2	50.597	49.9044	46.8	51			0.325
ENSG00000132002	0.0227			63.82	33.8	48.7102	49.3445	43.8	50.2	43.7232		0.323529
ENSG00000122729	0.0349			8.246	68.5	53.973	53.1217	52.8	52.5		0.265453	0.229471
ENSG00000106537	0.0283			101	7.94	57.673	57.5716					0.117647
ENSG00000165124	0.1046			0.735	1.13	54.0781	55.0741					0.213486
ENSG00000134243	0.0496			79.88	6.62	57.8363	54.2925					0.244284
ENSG00000116688	0.0237			77.36	5.08	50.7675	51.3291					0.277411
ENSG00000105393	0.0533			101.9	9.36	54.6621	56.1438					0.273556
ENSG00000162736	0.0599			22.05	11.4	56.9564	59.3934					0.204513
ENSG00000005075	0.001			50.4	8.18							0.234177
ENSG00000178127	0.0743			61.52	68.7	54.0882	53.4121					0.246032
ENSG00000106511	0.0089			0.4373	0.722							0.302632
ENSG00000065135	0.0079			16.27	109	53.5008	54.2189	51.3	52.5		0.202242	0.305085
ENSG00000139631	0.0554			15.63	0.798							0.253846
ENSG00000187837				13.41	568	58.5204	52.6303					0.323944
ENSG00000141756	0.0526			12.45	16.2	54.4375	55.825					0.254296
ENSG00000101158	0.0124			41	15.7	46.3119	49.0198					0.260434
ENSG00000119280	0.1154			31	7.22							0.299694
ENSG00000129657	0.0286			30.77	0.991							0.27121
ENSG00000141349	0.0873			42.2	2.11							0.135838
ENSG00000091409	0.0341			10.44	48.5	55.3931	55.6429					0.256637
ENSG00000171824	0.0743			34.56	23.5	46.5646	48.7396					0.290395
ENSG00000100216	0.0278			58.05	219	53.4215	52.7742					0.246479
ENSG00000257704				33.63								0.169014
ENSG00000135245	0.1369			8.426	1.51							0.190476
ENSG00000134046	0.0129			11.11	16.6	47.323	51.1326					0.272506
ENSG00000142634	0.0248			129.4	161	52.5486	53.6714					0.341667
ENSG00000140688	0.1306			47.94	5.78							0.200855
ENSG00000140181				32.7
ENSG00000171992	0.0932			88.75	8.48		52.8139					0.22282
ENSG00000137504	0.0898			21.74								0.296089
ENSG00000130755	0.0291			5.739							0.228148	0.330986
ENSG00000129055	0.032			63.41	1.82							0.351351
ENSG00000131238	0.0821			93.47		55.0774	55.1844	54.8	49.2			0.202985
ENSG00000165175	0.0623			54.5	2.25							0.256831
ENSG00000188895	0.0176			45.99								0.296417
ENSG00000106635	0.1521			56.47	3.18							0.258216
ENSG00000067829	0.0252			57.8	49.5	54.5056	53.9729	54.9	49.6			0.24173
ENSG00000108622	0.2726			7.832								0.214545
ENSG00000013306	0.0589			44.91	0.3							0.164345
ENSG00000145675	0.02			57.67	7.86			50	49.8			0.305249
ENSG00000088256	0.0089			49.98	21.5	51.1325	50.6456					0.306407
ENSG00000176986	0.0397			35.19	69.2	50.5692	50.3427	48.6	51.5			0.173675
ENSG00000108528	0.0165			111.7	178	59.1381	59.8374					0.191083
ENSG00000204227	0.0173			56.1	15.4		49.98	45.5	53.3			0.251232
ENSG00000111481	0.0003			41.49	152	52.3897	53.062					0.257576
ENSG00000049656	0.0355			33.66	8.98	52.7638	53.1734					0.226766
ENSG00000124067	0.0435			7.597		54.2603	54.1847					0.197792
ENSG00000272888				31.82
ENSG00000155506	0.0584			56.59	58.6	50.5032	50.1489			59.7743		0.32581
ENSG00000146122	0.0454			35.52	0.532							0.321263
ENSG00000163634	0.013			62.72	23.2					58.9607		0.387255
ENSG00000162733	0.0189			3.97	0.912	50.7689	51.0041					0.235088
ENSG00000146112	0.1057			6.071	40.1	52.5015	51.9587					0.324633
ENSG00000107798	0.1527			15.69	74.1							0.213033
ENSG00000107175	0.2291			61.52	0.005							0.261456
ENSG00000160613	0.0668			12.06	0.173							0.242038
ENSG00000068028	0.049			10.92	0.509							0.31686
ENSG00000129083	0.0039			17.72	176	51.7837	51.7424	50.9	52.6	41.4724		0.275971
ENSG00000168159	0.0235			196.6	0.124							0.348936
ENSG00000259976				29.66
ENSG00000107404	0.0234			98.04	1.04							0.25036
ENSG00000005486	0.0573			227.3	1.94		52.4575					0.126374
ENSG00000159199	0.0585			132.3	1.79							0.102941
ENSG00000174233	0.0273			15.14	0.426							0.229452
ENSG00000166619	0.0003			119	0							0.114943
ENSG00000109111	0.009			32.71	60.3	48.7465	49.7453	48.1	50.2			0.345886
ENSG00000039523	0.118			41.07								0.230831
ENSG00000104859	0.0212			27.86	5.81							0.391691
ENSG00000112964	0.1997	13.6286	13.7375	0.9152	0.893							0.244961
ENSG00000148700	0.0393			56.74	28.2	55.8541	55.5057					0.280453
ENSG00000167470	0.028			20.95	0.563							0.222222
ENSG00000065000	0.0493			61.02	44	50.8064	50.589	49	51.1			0.31358
ENSG00000187800	0.0907			2.854	1.95							0.190935
ENSG00000062716	0.03			20.69	8.71							0.224138
ENSG00000086504	0.0917			92.56	27.5	50.7817	50.6212	48.5	50.2			0.332031
ENSG00000146859	0.2525			4.69	0.001							0.140541
ENSG00000204231				43.85	5.53	47.6371	49.0724	45.8	48			0.24581
ENSG00000204520				7.258	0.09	55.9487	57.2437					0.25
ENSG00000141905	0.0543			32.58		56.7637	57.3108					0.250943
ENSG00000121671	0.0294			58.87								0.247557
ENSG00000095059	0.0491			62.21	9.93	56.1987	56.7954				0.35545	0.240541
ENSG00000160888	0.1245			24.01	0.133							0.282511
ENSG00000105254	0.0558			118.6	94.9	49.503	50.1685	48.5	55			0.280142
ENSG00000157916	0.017			30.08	46.1	55.0628	55.5259					0.22449
ENSG00000140943	0.0211			33.14	0.096							0.228137
ENSG00000196569	0.0631			3.338								0.257207
ENSG00000131508	0.0001			56.52	58.4							0.238095
ENSG00000102359	0.0332			0.2742	6.25							0.251613
ENSG00000179526	0.181			32.9	2.8			47.6	53.6			0.175711
ENSG00000100284	0.0561			45.42		50.299	50.757					0.263692
ENSG00000100439	0.0168			12.97								0.248538
ENSG00000105185	0.2205			50.28		54.2968	52.2648			42.0952		0.317829
ENSG00000095787	0.0228			51.93	7.98	46.5482	49.9491					0.238022
ENSG00000143369	0.1996			13.04	220							0.259259
ENSG00000068308	0.0065			71.63	2.67	51.6068	52.3535					0.246935
ENSG00000167110	0.1488			32.88		48.9089	48.8647					0.316367
ENSG00000119681	0.1056			1.299	6.43							0.2257
ENSG00000175573	0.0323			84.03								0.245734
ENSG00000184743	0.0389			6.086	85	52.2256	51.6769					0.247689
ENSG00000143368				22.48	26.5	50.9241	51.2577					0.186321
ENSG00000241399	0.1447			3.908								0.258621
ENSG00000174243	0.0078			29.2	46	48.8068	50.4275					0.431707
ENSG00000088882	0.0792			0.5539	1.25							0.245232
ENSG00000171222				46.74	0.683							0.240223
ENSG00000176171	0.047			83.51	14.5							0.239382
ENSG00000056097	0.0107			61.4	25.9	52.4199	51.9377			63.7719		0.239292
ENSG00000143870	0.0457			21.68	530	55.1493	56.2499			52.7427		0.270325
ENSG00000183978	0.1266			96.6	7.49							0.283019
ENSG00000240065				8.079								0.223744
[truncated: 28,358 more rows]

## Sheet: Table S10. Arabidopsis
id	Ka	mRNA Expression (Klepikova et al. 2016)	Protein abundance (Wang et al. 2015)	Tm Agg, cells (Volkening et al. 2019)	Charged AA
AT1G01010	0.363636	346.71	0.006		0.272727
AT1G01020	0.230126	644.07	0.015		0.144231
AT1G01030	0.0789474	156.41	0.015		0.253731
AT1G01040	0.076175	1956.98	0.254		0.294241
AT1G01050	0.0191388	3423.29	56.7		0.325472
AT1G01060	0.183502	274.25	0.408		0.262016
AT1G01070	0.170799	240.54			0.144654
AT1G01080	0.197183	4296.29	180	39.01	0.248252
AT1G01090	0.0570071	11213.3	123	42.277	0.278037
AT1G01100		7830.08	2498		0.223214
AT1G01110	0.146667	286.89	0.005		0.29222
AT1G01120	0.0833333	2272.88	0.84		0.234848
AT1G01130		119			0.322581
AT1G01140	0.0671141	5977.98	0.01		0.310421
AT1G01150		5.71	1.27		0.315068
AT1G01160		947.06	0.591		0.144105
AT1G01170	0.0963855	1771.19	63.3		0.192771
AT1G01180	0.144262	252.39	0.29		0.247557
AT1G01190	0.114232	3.78	0.028		0.22963
AT1G01200	0.105932	229.33	10.2		0.291139
AT1G01210	0.126214	207.65	0.471		0.311321
AT1G01220	0.0794258	1407.05	3.77		0.241632
AT1G01225	0.0813953	258.8	0.572		0.242308
AT1G01230	0.0254777	1336.39	0.067		0.159236
AT1G01240	0.2	607.21			0.314199
AT1G01250	0.124324	82.19			0.270833
AT1G01260	0.174067	1159.08	1.8		0.271186
AT1G01280	0.103922	1.89	0.193		0.286275
AT1G01290	0.157895	459.25	0.06		0.27037
AT1G01300	0.0960334	4650.09	25		0.191753
AT1G01310	0.260504	2.81	0.475		0.248963
AT1G01320	0.105025	13221.1	65.1		0.284516
AT1G01340		205.9	0.01		0.25879
AT1G01350	0.0973451	706.38	2.18		0.376093
AT1G01360	0.0874317	1034.28			0.283422
AT1G01370	0.303371	225.59	28		0.264045
AT1G01380	0.1125	299.71			0.359375
AT1G01390		1709.25	0.013		0.2334
AT1G01410		0			0.310249
AT1G01420	0.225	289.75	0.472		0.239669
AT1G01430	0.211236	1567.61	0.127		0.243421
AT1G01440		976.99	0.756		0.277108
AT1G01450		0	0.213		0.248936
AT1G01453	0.200758	938.57			0.256055
AT1G01460	0.101415	2.86			0.288056
AT1G01470	0.139073	5127.63	135		0.271523
AT1G01480	0.125761	173.24			0.253846
AT1G01490	0.0338983	2403.97	5.34		0.348039
AT1G01500		496.66	9.31		0.247706
AT1G01510		1901.21	3.15		0.279874
AT1G01520	0.2	76.75			0.251232
AT1G01530		0	0.015		0.263158
AT1G01540	0.0345572	3128.57	1.78		0.271186
AT1G01550	0.119186	4272.78	1.45		0.212034
AT1G01560		1.89	11.8		0.272727
AT1G01570	0.194561	86.15			0.265226
AT1G01580	0.139503	129.28	0.222		0.20797
AT1G01600	0.0886076	170.88	0.137		0.245487
AT1G01610	0.0478088	2598.27	8.45		0.244533
AT1G01620	0.027972	12609.5	246		0.130841
AT1G01630	0.117647	2220.71	1.55		0.309804
AT1G01640	0.21256	141.64	0.009		0.301075
AT1G01650	0.0909091	2210.65	0.048		0.168342
AT1G01660	0.0651408	291.55	0.012		0.388401
AT1G01670	0.268493	39.99			0.348754
AT1G01680	0.362676	20.84	0.013		0.340909
AT1G01690	0.240826	274.43	0.008		0.28
AT1G01695	0.428916	4.84			0.327945
AT1G01700		75.65	0.015		0.255376
AT1G01710	0.114754	1408.52	7.49		0.255269
AT1G01720	0.0848057	2270.21	0.018		0.269896
AT1G01725		353.03	0.676		0.241935
AT1G01730		716.49	5.09		0.254464
AT1G01740		171.25	8.31		0.258947
AT1G01750		2578.35	4.4		0.324138
AT1G01760		159.68			0.240476
AT1G01770	0.116242	1107.1	0.385		0.232595
AT1G01780	0.0731707	1228.23	2.37		0.268293
AT1G01790	0.147084	7395.41	24.4		0.223806
AT1G01800		2444.65	228	40.82	0.2
AT1G01820		2151.02	17.6		0.246809
AT1G01830	0.139085	726.63	0.145		0.247387
AT1G01840	0.255034	21.81	0.715		0.296053
AT1G01860		487.2	0		0.235772
AT1G01880	0.186007	132.61	0.005		0.299445
AT1G01900	0.139474	372.96	81.2		0.200258
AT1G01910	0.0340909	3557.1	48.3		0.281124
AT1G01920	0.176252	653.07	2.86		0.26499
AT1G01930	0.179715	595.78	0.833		0.337931
AT1G01940	0.01875	523	6.89		0.2375
AT1G01950	0.0394144	1257.98	1.18		0.297477
AT1G01960	0.0544101	6083.78	30.4		0.262857
AT1G01970	0.216625	1684.89	0.547		0.273839
AT1G01980	0.115672	0	1.12		0.225508
AT1G01990	0.281513	496.29	0.008		0.293878
AT1G02000		702.23	0.887		0.237327
AT1G02010	0.038633	609.11	0.953		0.307252
AT1G02020	0.210873	598.55	0.292		0.223214
AT1G02050	0.0788804	186.8	8.83		0.270886
AT1G02060		298.83	0.01		0.270423
AT1G02065	0.222222	5.68	0		0.239837
AT1G02070	0.229008	4.75			0.312977
AT1G02080	0.138807	6619.78	38.9		0.224558
AT1G02090	0.0849421	1908.22	17		0.274262
AT1G02100	0.0694864	1823.68	2.9		0.268072
AT1G02110		1064.49	0.322		0.311522
AT1G02120	0.203046	2510.46	4.21		0.264916
AT1G02130	0.0246305	2333.67	58.7		0.246305
AT1G02140	0.0733333	4992.57	57.8	38.67	0.326667
AT1G02145	0.0965795	871.87	1.34		0.211921
AT1G02150	0.107422	3598.48	6.93		0.274809
AT1G02160		880.73	2.57		0.230769
AT1G02170	0.0835655	1255.21	7.44		0.207084
AT1G02180		222.59	8.13		0.20354
AT1G02190		17.85	1.01		0.24077
AT1G02205		2311.57	3.58		0.251295
AT1G02220		501.92	0.023		0.314721
AT1G02230		22.64			0.295265
AT1G02250	0.435028	1.94			0.29558
AT1G02260	0.111336	838.98	0.293		0.167331
AT1G02270	0.158333	871.59			0.280802
AT1G02280	0.0572391	2974.33	119		0.259259
AT1G02300		749.6	1.78		0.211082
AT1G02305	0.112045	4462.36	11.3		0.234807
AT1G02310	0.0955882	44.14	0.154		0.213457
AT1G02320		0			0.125
AT1G02330	0.116364	1303.68	3.88		0.412186
AT1G02335	0.0825688	710.62	29.4		0.205479
AT1G02340	0.291228	350.54			0.305263
AT1G02360	0.162362	1244.83	2.08		0.203704
AT1G02370	0.171875	256.22	4.01		0.273743
AT1G02390	0.173004	141	0.018		0.226415
AT1G02400	0.115502	566.21			0.256604
AT1G02410	0.120141	1070.53	4.56		0.226481
AT1G02420	0.141079	199.12	0.01		0.299389
AT1G02430		73.24			0.269939
AT1G02450		8.58			0.43662
AT1G02460	0.095723	345.05	0.006		0.207739
AT1G02470		88.69			0.195
AT1G02475		1794.48	3.15		0.214612
AT1G02490		2.86	1.77		0.236842
AT1G02500		23118.2	275		0.290076
AT1G02520	0.079465	789.63	3		0.220657
AT1G02530		22.83	3.22		0.202062
AT1G02540		0			0.348276
AT1G02550		0			0.239669
AT1G02560	0.0402685	9638.72	127	48.019	0.194631
AT1G02570	0.202206	265.71			0.201439
AT1G02580		13.14	0.749		0.327055
AT1G02610	0.21028	130.94	0.015		0.309677
AT1G02620		24.53	24.9		0.254098
AT1G02630	0.0976864	12.22	0.012		0.147826
AT1G02640	0.0756193	4361.31	5.61		0.22526
AT1G02660	0.132638	537.29	0.009		0.27209
AT1G02670		78.55	0.077		0.271364
AT1G02680		447.27	0.103		0.333333
AT1G02690		1006.83	24.5		0.250464
AT1G02700		275.72	3.16		0.331984
AT1G02710		43.45	1.32		0.145833
AT1G02720		771.6	0.469		0.227147
AT1G02730	0.0682594	2846.98	0.348		0.245555
AT1G02740	0.22956	309.72	0.073		0.333333
AT1G02750	0.265403	533.7			0.341463
AT1G02780		24812.6	3038		0.406542
AT1G02790	0.171021	14.16	4.4		0.184834
AT1G02800	0.103792	122.82	2.57		0.211577
AT1G02810		1210.7	1.1		0.181347
AT1G02813		7.43	8.01		0.221477
AT1G02816	0.156627	1146.86	98.2		0.180723
AT1G02820	0.263736	2.86	0.056		0.274725
AT1G02830		0.92	0.039		0.322835
AT1G02840	0.125424	4894.37	28.7		0.356618
AT1G02850	0.167002	2757.77	0.171		0.203846
AT1G02860	0.124242	353.59			0.319672
AT1G02870	0.0673575	550.02	10.8		0.331606
AT1G02880	0.152091	1197.42	10.2		0.263736
AT1G02890		5600.6	3.31		0.271757
AT1G02900	0.15	1801.44	3.52		0.191667
AT1G02910	0.105023	2198.03	7.04		0.259459
AT1G02930		3307.28	229		0.322115
AT1G02940		33.07	10.7		0.273438
AT1G02950	0.209877	114.85	15		0.298039
AT1G02960	0.309735	689.09	0.255		0.330749
AT1G02970	0.136364	236.38			0.302
AT1G02980		3.83	0.734		0.312668
AT1G03000	0.147027	1958.22	3.4		0.257173
AT1G03010	0.0893142	93.77	0.006		0.266983
AT1G03020	0.0784314	0			0.196078
AT1G03030		828.89	6.31		0.27551
AT1G03040	0.109635	1418.85	1.19		0.234234
AT1G03050	0.0946644	1.94	0.006		0.278798
AT1G03055	0.224335	55.72			0.25
AT1G03060	0.0722455	3859.02	1.76		0.25084
AT1G03070	0.153846	101.57	0.019		0.137652
AT1G03080		4406	1.15		0.357184
AT1G03090	0.0712329	1310.51	26.3		0.265668
AT1G03100	0.0937099	179.65	0.291		0.27995
AT1G03110	0.171498	750.84	6.12	47.391	0.248244
AT1G03120	0.193182	112.64	0.768		0.259259
AT1G03130		20590.8	269		0.22549
AT1G03140	0.111111	2088.84	5.76		0.366667
AT1G03150	0.0114943	665.79	3.38		0.304598
AT1G03160	0.106946	3042.14	23.3		0.255946
AT1G03170	0.244344	9.4	0.306		0.3125
AT1G03180	0.159091	165.07			0.27933
AT1G03190	0.0395778	691.86	1.38		0.270449
AT1G03210	0.207018	497.77	3.16		0.261146
AT1G03220	0.152778	4119.15	232	50.733	0.138568
AT1G03240		8.53			0.261905
AT1G03250		1072.75	0.025		0.328205
AT1G03260	0.0590406	400.49	0.415		0.156934
AT1G03270	0.0865191	172.55	0.003		0.236473
AT1G03280		2075.51	2.36		0.365344
AT1G03290		1319.64			0.325626
AT1G03300		190.03	0.022		0.332836
AT1G03310	0.145735	3326.35	5.69		0.251701
AT1G03320		35.89	0.02		0.286364
AT1G03330		1533.29	91.8		0.311828
AT1G03350	0.160093	2609.62	6.59		0.376596
AT1G03360	0.0931677	428.17	1.63		0.310559
AT1G03365	0.225847	1134.73	0.955		0.314702
AT1G03370	0.11133	1633.65	0.701		0.239752
AT1G03380	0.142857	2855.83	0.178		0.224192
AT1G03390	0.12854	0.92			0.232104
AT1G03400		80.39	0.608		0.255937
AT1G03410		327.07	0.003		0.254848
AT1G03420		17.11
AT1G03430	0.0576923	817.31	0.018		0.242038
AT1G03440	0.0886076	465.52	1.17		0.148615
AT1G03445		20.84	0.24		0.244275
AT1G03457	0.169856	855.41	0.634		0.179012
AT1G03470		565.94			0.3829
AT1G03475	0.0727273	8090.87	177	48.79	0.284974
AT1G03490		1.89			0.323843
AT1G03495		533.19			0.196532
AT1G03510	0.107226	73.47			0.242424
AT1G03520	0.136364	546.34	0.132		0.24581
AT1G03530		870.35	2.79		0.28839
AT1G03540	0.147351	132.42	0.002		0.247947
AT1G03550	0.0848057	446.29			0.252475
AT1G03560	0.151235	540.02	0.199		0.281818
AT1G03590	0.148741	2685.68	0.207		0.281385
AT1G03600	0.105882	6622.02	519		0.247126
AT1G03610	0.0769231	698.12			0.240816
AT1G03620	0.0830189	18.82			0.260377
AT1G03630	0.0525	7518.51	145	40.015	0.245614
AT1G03650	0.120253	67.48			0.316456
AT1G03660		25.41			0.121495
AT1G03670	0.262726	0	0.004		0.214286
AT1G03680	0.170455	6796.22	456		0.206704
AT1G03687	0.167979	687.15	0.077		0.281553
AT1G03700		224.3			0.134146
AT1G03710	0.467005	8.53	0.028		0.376238
AT1G03720		0	0.019		0.289474
AT1G03730	0.0898204	612.57			0.143713
AT1G03740	0.179126	1704.26	0.969		0.325681
AT1G03750	0.134276	413.31	0.841		0.315545
AT1G03760		205.3	1.74		0.345269
AT1G03770		389.84	0.054		0.328841
AT1G03780	0.170861	833.22	0.019		0.326582
AT1G03790	0.117333	745.73	0.213		0.267176
AT1G03810	0.284672	0	0.654		0.237762
AT1G03820	0.197248	307.6	0.615		0.301802
AT1G03830	0.220662	662.42	1.67		0.34156
AT1G03840	0.161826	290.77	0.055		0.244048
AT1G03850		608.88			0.25641
AT1G03860	0.0454545	2525.41	227		0.244755
AT1G03870	0.145749	6126.6	113		0.161943
AT1G03880	0.136564	175.78	1667		0.2
AT1G03890	0.148315	36.07	387		0.206208
AT1G03900		4154.21	2.14		0.308824
AT1G03905	0.0758621	577.92	2.12		0.292035
AT1G03910	0.0827068	2999.47	4.17		0.420391
AT1G03920	0.105546	429.6	1.48		0.314587
AT1G03930	0.14561	1580.29	1.26		0.282378
AT1G03940	0.181425	862.24			0.230277
AT1G03950	0.0571429	607.77	0.503		0.319048
AT1G03960	0.127619	415.89	0.221		0.295732
AT1G03970	0.212	332.97	0.266		0.348148
AT1G03980	0.113333	46.22	0.659		0.270557
AT1G03990	0.202397	161.8	0.013		0.26781
AT1G04000	0.238411	481.57	0.034		0.263158
AT1G04010	0.0458136	771.51	0.004		0.246445
AT1G04020		637.8	0.092		0.290323
AT1G04030		305.43	0.011		0.364055
AT1G04040	0.143911	7275.16	19.2		0.273063
AT1G04050		225.17	0.135		0.293651
AT1G04070	0.258065	395.14	0.731		0.223404
AT1G04080	0.147453	4273.16	117		0.242259
AT1G04090	0.155515	55.07	0.005		0.244755
AT1G04100	0.26	237.76	0.669		0.229885
AT1G04110	0.140645	642.13	0.632		0.205161
AT1G04120	0.0710963	7568.67	2.66		0.228533
AT1G04130	0.125	360.08	8.9		0.304183
AT1G04140	0.133333	5435.98	0.214		0.230769
AT1G04150	0.151951	46.17	0.069		0.246047
AT1G04160	0.0733333	1805.73	0.464		0.276504
AT1G04170	0.0215054	4204.48	71.4	42.011	0.24086
AT1G04180	0.064133	74.91	0.477		0.268409
AT1G04190	0.0945122	1225.65	14.9		0.295732
AT1G04200	0.090535	1645.82	5.19		0.220963
AT1G04210	0.162662	3075.47	0.008		0.290468
AT1G04220	0.0761905	2485.82	0.249		0.227273
AT1G04230		767.27			0.376543
AT1G04240	0.145946	1540.43	0.022		0.266436
AT1G04250	0.109649	5319.47			0.279476
AT1G04260		490.11	12.5		0.142857
AT1G04270	0.00657895	13048.9	429		0.324503
AT1G04280	0.158192	2271.77	1.94		0.3125
AT1G04290	0.194805	281.73	1.43		0.259843
AT1G04300	0.200192	3296.27	0.83		0.270732
AT1G04310	0.16145	774.79	0.001		0.229457
AT1G04330	0.1	131.32	0.051		0.23
AT1G04340	0.119497	1302.58	2.92		0.157233
AT1G04350	0.175487	1985.76	2.5		0.263889
AT1G04360	0.180055	193.44	0.019		0.257218
AT1G04370	0.0923077	5.68	0		0.293233
AT1G04380		9.5	2.66		0.239852
AT1G04390	0.17407	573.26			0.230539
AT1G04400	0.0741351	7170.37	3.6		0.272876
AT1G04410	0.0361446	34395	1986	49.063	0.231928
AT1G04420	0.15534	3328.74	140	48.45	0.262136
AT1G04430	0.078905	8849.24	23.5		0.276083
AT1G04440	0.11879	2782.45	1.91		0.271368
AT1G04445	0.43038	5.71	0.018		0.218391
AT1G04470	0.102339	1.84	0.008		0.266667
AT1G04480		4788.75	166	37.854	0.25
AT1G04490		62.32			0.249377
AT1G04500	0.146893	13.19	0.634		0.246114
AT1G04510	0.0862069	2357.33	26.5		0.26195
AT1G04520	0.0627063	1604.27	2.32		0.162866
AT1G04530	0.242321	2634.45	6.55		0.351613
AT1G04540	0.175468	240.81	0.003		0.262895
AT1G04550		1051.07	0.048		0.292887
AT1G04555	0.140845	305.57	0.944		0.315789
AT1G04560		2340.88	313		0.134409
AT1G04570	0.152985	45.44			0.159898
AT1G04580	0.134731	11.16	12.8		0.241586
AT1G04590	0.185083	786.13	4.74		0.3125
AT1G04600	0.115224	36.9	0.223		0.29711
AT1G04610	0.0733945	524.52	0.408		0.249428
AT1G04620	0.0433839	2992	6.99		0.261905
AT1G04630		1553.72	39.6		0.258741
AT1G04640		995.67	15.5		0.293617
AT1G04645	0.401575	0.92	0.04		0.234375
AT1G04650		142.8	0.317		0.260335
AT1G04660		118.03	3.32		0.113208
AT1G04670		1.89	2.04		0.293651
AT1G04680	0.0556845	3770.18	3.38		0.243619
AT1G04690	0.0182927	4764.88	330	44.183	0.246951
AT1G04700	0.156724	765	0.074		0.280911
AT1G04710		772.98	45.6		0.23702
AT1G04730	0.138859	351.32	1.68		0.295989
AT1G04750	0.0182648	4166.52	58.9		0.312057
AT1G04760		89.25	16		0.263636
AT1G04770	0.0963455	523.46	0.208		0.326733
AT1G04780		3011.13	4.97		0.308735
AT1G04790	0.307167	1347.27	0.039		0.339117
AT1G04800		8951.3	0.103		0.205
AT1G04810		4543.4	34.3		0.236763
AT1G04820		21279.8	272	39.281	0.255556
AT1G04830		762.66	1.04		0.266667
AT1G04840	0.173716	61.44			0.270677
AT1G04850	0.0851582	6049.99	130		0.401235
AT1G04860	0.207568	1551.37	8.37		0.298647
AT1G04870	0.104712	986.63	40.5		0.26893
AT1G04880	0.186207	13.24	0.24		0.270089
AT1G04900	0.0723982	455.84	5.6		0.289593
AT1G04910	0.044316	1985.25	6.97		0.283237
AT1G04920	0.0743879	331.63	1.36		0.292844
AT1G04930		157.29	0.321		0.168033
AT1G04940		111.35			0.167883
AT1G04950		947.75	9.64		0.264117
AT1G04960	0.230284	1082.38	0.012		0.230539
AT1G04970	0.123203	2114.85	2.5		0.190608
AT1G04980	0.101149	1478.86	20.4		0.272931
AT1G04985		1136.54	0.566		0.288889
AT1G04990	0.233668	1761.87	1.29		0.217822
AT1G05000		839.81	0.055		0.218391
AT1G05010	0.0623053	4208.24	44.5		0.325077
AT1G05020	0.16092	147.22	0.009		0.25268
AT1G05030		509.02			0.15678
AT1G05040		0			0.299363
AT1G05055	0.064133	620.54	0.718		0.289786
AT1G05060	0.120482	412.35	1.93		0.27668
AT1G05065	0.25	26.29			0.301205
AT1G05070	0.157609	798.63	8.6		0.315217
AT1G05090		40.45	0.54		0.28536
AT1G05100	0.168675	127.26	0.012		0.268437
AT1G05120	0.192494	1625.3	0.101		0.299087
AT1G05140		1702.51	3.07		0.201814
AT1G05150		3446.03	12.6		0.306931
AT1G05160	0.0877551	496.29	0.697		0.273469
AT1G05170	0.0859951	699.19			0.302211
AT1G05180	0.0917782	1298.28	67.2	48.799	0.281991
AT1G05190	0.0538117	16800.6	381		0.295964
AT1G05200	0.134454	992.11	0.108		0.194444
AT1G05205	0.0465116	1277.4	8.01		0.395604
AT1G05210	0.14881	406.16			0.154762
AT1G05230	0.0431755	700.57	0.182		0.242718
AT1G05240	0.242991	0.92	4.32		0.243077
AT1G05250		10.42	4.32		0.243077
AT1G05260	0.0705521	5458.01	93.4		0.177914
AT1G05270	0.142857	1828.94	10.8		0.272237
AT1G05280	0.187364	196.81	0.173		0.227468
AT1G05290		0	0.007		0.271003
AT1G05300	0.106443	637.57			0.202247
AT1G05310		138.47	0.33		0.221374
AT1G05320	0.352632	2189.53	19.7		0.397468
AT1G05330		2.77			0.29927
AT1G05340		1478.85	0.098		0.138889
AT1G05350	0.0606061	1834.66	50.5		0.262181
AT1G05360	0.122596	1152.85			0.188953
AT1G05370	0.0625	63.19	0.377		0.268585
AT1G05380	0.265987	2949.61	0.47		0.304042
AT1G05385	0.184615	797.01	4.28		0.351724
AT1G05400		38.51			0.242424
AT1G05410	0.223656	591.95	0.02		0.308559
AT1G05420	0.209091	63.51			0.231405
AT1G05430		1233.62	3.1		0.260223
AT1G05440	0.276536	165.31			0.259542
AT1G05450	0.295	85.23	0.377		0.0829268
AT1G05460	0.142857	727.78	5.71		0.289588
AT1G05470	0.0479339	425.68	0.407		0.290113
AT1G05490		217.29	0.413		0.32766
AT1G05500	0.0655738	2815.24	18.9		0.293269
AT1G05510		112.03	77.8		0.298755
AT1G05520	0.0847458	3918.74	102		0.210728
AT1G05530	0.191537	208.71	0.254		0.257143
AT1G05540	0.249284	35.97	0.017		0.237548
AT1G05550		0.92	0.166		0.190678
AT1G05560	0.207792	975.52	17.6		0.26975
AT1G05570	0.0533607	4415.11	0.275		0.24359
AT1G05575		34.13	0.68		0.157303
AT1G05577	0.204852	23.01	0.027		0.295699
AT1G05580		0	0.02		0.222222
AT1G05590	0.155979	1888.62	3.42		0.212069
AT1G05600	0.16501	335.92	0.008		0.287698
AT1G05610	0.122363	10.24	0.038		0.259336
AT1G05620	0.0934579	2195.03	20.8		0.215232
AT1G05630	0.125759	1300.23			0.253536
AT1G05640	0.11784	335.78	0.341		0.267943
AT1G05650		63.66	0.116		0.137056
AT1G05660	0.152284	496.61	0.008		0.15736
AT1G05670	0.180193	408.61	0.012		0.268556
AT1G05680	0.136865	2008.4	0.804		0.247241
AT1G05690	0.255495	93.77	0.295		0.288462
AT1G05700	0.130742	73.15	0.234		0.206116
AT1G05710		581.48	3.24		0.226994
AT1G05720	0.0880503	743.09	3.84		0.319018
AT1G05730	0.114094	61.62	9.39		0.307692
AT1G05740		0			0.296552
AT1G05750		201.56	0.013		0.242
AT1G05760		2.81	1.2		0.242424
AT1G05770		14.11			0.173913
AT1G05790		1197	0.011		0.231827
AT1G05800	0.175214	0			0.231423
AT1G05805	0.149296	1692.61	8.02		0.220994
AT1G05810		811.96	11		0.268939
AT1G05820	0.149813	74.76	0.007		0.15404
AT1G05830	0.139079	2216.84	0.068		0.315789
AT1G05835	0.141732	435.87	0.811		0.173228
AT1G05840		1319.64	0.318		0.197938
AT1G05850	0.0716511	23678.5	5.55		0.180685
AT1G05860	0.202952	449.24	0.706		0.264574
AT1G05870	0.290323	2258.21			0.280423
AT1G05880	0.497934	1.94	0.029		0.286611
AT1G05890		2679.51	23.7		0.292929
AT1G05900		616.58			0.277202
AT1G05910	0.0941968	1577.75	8.09		0.303306
AT1G05920		0	0.024		0.349206
AT1G05940	0.0773286	1484.95	5.4		0.128
AT1G05950		151.51	3.77		0.31769
AT1G05960	0.13113	5494.55	1.59		0.245418
AT1G05970	0.275	241.41	0.024		0.31
AT1G05990		200.13			0.366667
AT1G06000	0.223587	2995.78	53	42.105	0.248276
AT1G06010	0.236111	578.81	5.87		0.24359
AT1G06020		11.16	20.7		0.263768
AT1G06030	0.110092	15.08	25		0.270517
AT1G06040	0.104167	5139.88			0.265537
AT1G06050	0.131757	193.76	0.32		0.261981
AT1G06060	0.169014	1048.43	12		0.293839
AT1G06070	0.121762	880.36	11.4		0.236407
AT1G06080	0.0693069	387.94			0.259912
AT1G06090	0.113712	714.82	0.013		0.234114
AT1G06100		0.92	0.002		0.240803
AT1G06110	0.175644	1357.83	4.03		0.238562
AT1G06120		331.16	0.003		0.237458
AT1G06130	0.134969	815.88	67.1	53.664	0.263636
AT1G06135	0.318841	0			0.188406
AT1G06140		62.08	0.247		0.236559
AT1G06150		183.71	0.666		0.248641
AT1G06160	0.176471	16.93			0.266393
AT1G06170	0.19378	8.53	0.041		0.269048
AT1G06180	0.206612	386.56			0.304878
AT1G06190	0.231608	3512.41	16		0.331683
AT1G06200	0.195122	2406.6	34.1		0.333333
AT1G06210	0.152231	2023.39	25.3		0.272401
AT1G06220	0.0547112	3091.57	52.8		0.272543
AT1G06225		0			0.361446
AT1G06230		3141.43	14.5		0.304178
AT1G06240		564.36	0.149		0.258486
AT1G06250	0.169154	32.15	0.709		0.265372
AT1G06260	0.218659	0.92	9.51		0.206997
AT1G06270	0.0882353	211.94			0.265306
AT1G06290	0.0859259	9720.73	55.9	48.609	0.247407
AT1G06310	0.13373	101.61	11.9		0.254815
AT1G06320		39.53	0.055		0.282051
AT1G06330	0.0758621	45.15			0.253333
AT1G06340		5.68			0.313433
AT1G06350	0.19322	321.67	0.002		0.233333
AT1G06380	0.24498	270.38	0.171		0.299213
AT1G06390		2743.1	2.09		0.248157
AT1G06400	0.0787037	2646.29	103		0.291667
AT1G06410	0.0564042	10785.7	91.9		0.271445
AT1G06420		140.86	0.053		0.474747
AT1G06430	0.0455213	3676.56	129		0.243796
AT1G06440	0.1	71.12	0.014		0.312821
AT1G06450	0.311429	185.69			0.216667
AT1G06460	0.25	5640.35	17.3		0.22807
AT1G06470	0.0845411	1631.71	0.007		0.190821
AT1G06475	0.218391	112.35			0.236559
AT1G06490	0.101562	270.01	0.077		0.255044
AT1G06500		422.27	0.653		0.272059
AT1G06510	0.198502	891.06	0.738		0.314079
AT1G06515	0.0535714	827.5	0.056		0.160714
AT1G06520	0.132509	22.74			0.241026
AT1G06530		2000.52	263		0.414861
AT1G06540		27.49			0.248
AT1G06550	0.109948	5080.32	63.7	43.886	0.286822
AT1G06560	0.128814	537.53	3.64		0.245409
AT1G06570	0.0772727	916.93	11.3		0.253589
AT1G06580	0.340816	126.51			0.230964
AT1G06590	0.0897155	627	0.121		0.230349
AT1G06620	0.15978	771.05	3.81		0.242958
AT1G06630		1104.65			0.247573
AT1G06640		4039.82	0.779		0.286713
AT1G06650	0.182065	1126.94	10		0.284553
AT1G06660	0.19426	277.02	0.054		0.278586
AT1G06670		2789.05	5.87		0.293282
AT1G06680	0.0722433	53903.5	5944		0.200913
AT1G06690	0.061008	2328.13	164		0.241379
AT1G06700	0.0941828	3502.16	42.1		0.265928
AT1G06710	0.16222	200.96	0.112		0.262788
AT1G06720	0.21397	1665.9	10.1		0.35515
AT1G06730	0.128099	691.94	0.281		0.241803
AT1G06740		171.58			0.285124
AT1G06750	0.0848485	5.63	0.421		0.306358
AT1G06760		10977.2	39.8		0.346715
AT1G06770		366.6	0.446		0.328321
AT1G06780	0.158163	1589.19	0.255		0.262458
AT1G06790	0.21393	405.94	0.63		0.253968
AT1G06800	0.120079	582.92	0.384		0.283784
AT1G06810		0			0.277228
AT1G06820	0.175503	2236.49	2.15		0.252101
AT1G06830	0.040404	543.39			0.242424
AT1G06840	0.124211	1166.14	3.21		0.214061
AT1G06850	0.130841	857.85	0.382		0.242424
AT1G06870	0.144509	1482.6	0.139		0.228883
AT1G06890	0.0336134	4335.43	33.4		0.127841
AT1G06900	0.0905512	3005.78	41.9		0.305664
AT1G06910	0.316667	242.2	0.019		0.361538
AT1G06923	0.245509	240.17	1.34		0.311765
AT1G06930	0.251613	198.6			0.177515
AT1G06950	0.0945274	8027.35	474		0.29626
AT1G06960		488.91	5.67		0.276119
AT1G06970	0.150966	12.22	0.159		0.196622
AT1G06980	0.131737	268.25			0.325444
AT1G06990		8.48	0.043		0.180556
AT1G07000	0.127731	862.65	0.28		0.290484
AT1G07010	0.115681	1156.09	0.621		0.27
AT1G07020		795.36	1.74		0.340136
AT1G07025		0			0.216867
AT1G07030	0.0869565	1037.05			0.217791
AT1G07040	0.137363	1368.25	42.5		0.221024
AT1G07050	0.234375	1593.25	0.015		0.40404
AT1G07060		11.3	0.035		0.251462
AT1G07070	0.0357143	708.74	57.7		0.258929
AT1G07080	0.176923	4689.99	32.5		0.218868
AT1G07090	0.103093	222.55	5.23		0.27551
AT1G07110	0.0900538	3733.8	29.6		0.275538
AT1G07120		4.75			0.341538
AT1G07130	0.259494	65.91			0.2125
AT1G07135		388.45	0.08		0.187097
AT1G07140	0.102679	7804.17	515		0.429825
AT1G07150		440.76	0.157		0.239351
AT1G07160	0.154255	54.06			0.244737
AT1G07170		522.53	3.21		0.318182
AT1G07175	0.211268	27.49			0.225352
AT1G07180	0.0853175	192.15	8.28		0.256863
AT1G07190		0			0.259259
AT1G07200	0.23136	1089.62	0.101		0.264556
AT1G07210		1664.6	16.6		0.302682
AT1G07220	0.145129	437.2	0.253		0.260355
AT1G07230	0.0775047	1271.35	1.35		0.262664
AT1G07240	0.134454	1021.09	2.83		0.227083
AT1G07250	0.209746	2015.23	3.71		0.250522
AT1G07260	0.212632	331.03	2.87		0.239496
AT1G07270		56.04	0.329		0.241525
AT1G07280	0.161736	2101.13	0.455		0.240404
AT1G07290		225.17			0.186441
AT1G07300	0.142857	66.33			0.216931
AT1G07310	0.195046	1662.9	1.6		0.224432
AT1G07320	0.124113	10614.5	1277		0.280576
AT1G07330	0.33121	0.92	0.128		0.316069
AT1G07340	0.152918	1.89			0.162651
AT1G07350		1248.66	0.173		0.270936
AT1G07360	0.0676533	2152.77	12.7		0.247401
AT1G07370	0.0342205	918.32	47.3		0.269962
AT1G07380	0.111257	1046.73	2.09		0.239744
AT1G07390		131.45	0.099		0.21374
AT1G07410	0.0420561	314.79	36.8		0.266355
AT1G07420	0.0451128	2152.41	0.007		0.197368
AT1G07430	0.193473	113.51	0.015		0.348416
AT1G07440	0.165414	1665.93	16.9		0.201149
AT1G07450	0.153846	114.2	1.87		0.169231
AT1G07460		0.92			0.173913
AT1G07470		748.68	1.3		0.258667
AT1G07473	0.260504	4.79			0.2
AT1G07480	0.114667	803.79	1.57		0.257218
AT1G07490	0.0380952	0	0.922		0.271028
AT1G07500		25.65			0.22973
AT1G07510	0.0806045	2673.97	7.81		0.273063
AT1G07520	0.202963	735.31	0.12		0.305085
AT1G07530	0.148907	1602.1	0.541		0.26528
AT1G07540	0.171429	0.92	0.005		0.3
AT1G07550		4.61	0.22		0.222222
AT1G07560	0.155447	35.1	0.288		0.221584
AT1G07570	0.0837438	1141.47	1.16		0.268293
AT1G07590	0.121212	16546.9	0.267		0.286517
AT1G07600		0	0.082		0.177778
AT1G07610		2273.51	0.049		0.155556
AT1G07615	0.17562	329.64	2.07		0.314402
AT1G07620	0.239089	41.78	0.054		0.353261
AT1G07630	0.132075	1276.38	0.125		0.293051
AT1G07640		1012.32	0.054		0.147493
AT1G07645	0.0583942	75.78	28.9		0.313869
AT1G07650	0.138477	2001.95	1.41		0.240949
AT1G07670	0.0556079	5291.6	37.6		0.232799
AT1G07680		9.59			0.164474
AT1G07690		205.85			0.26257
AT1G07700		1107.24	13.2		0.284314
AT1G07705	0.118151	1298.79	2.13		0.153094
AT1G07710	0.0557621	41.7	0.22		0.243094
AT1G07720	0.110403	855.69	1.32		0.25144
AT1G07730		0			0.0874036
AT1G07740	0.175055	236.89	0.262		0.28976
AT1G07745		217.34			0.237069
AT1G07750	0.0955056	1815.01	115	53.065	0.22191
AT1G07770		6438.84	196		0.292308
AT1G07790		3071.98	502		0.364865
AT1G07795	0.152542	46.49			0.161017
AT1G07820		3115.51	1017		0.330097
AT1G07830	0.0694444	617	39.3		0.3125
AT1G07840		769.84	3.13		0.362007
AT1G07850		1.89			0.253235
AT1G07860		0			0.17037
AT1G07870		423.97	0.787		0.252788
AT1G07880	0.0798898	123.11	0.515		0.30854
AT1G07890	0.06	42298.6	5412	41.745	0.304
AT1G07910	0.124294	900.33	2.12		0.282073
AT1G07920	0.00668151	5374.36	2829	38.837	0.291759
AT1G07960	0.131944	1444.59	18.4		0.335616
AT1G07970		642.96	1.47		0.21645
AT1G07980		1109.28	0.6		0.385965
AT1G07985	0.159091	2880.96	10.3		0.395833
AT1G07990	0.118602	2881.89	13.2		0.255102
AT1G08000		412.25	0.01		0.272727
AT1G08010	0.288732	1224.72			0.290429
AT1G08030	0.136179	917.95	0.012		0.296
AT1G08035	0.310345	16.1			0.225225
AT1G08040	0.0645161	1352.25	3.44		0.298429
AT1G08050	0.2544	314.93	2.9		0.26209
AT1G08060	0.341711	1221.77	0.344		0.26973
AT1G08065		0.97			0.281588
AT1G08070	0.182432	79.29	0.003		0.274725
AT1G08080	0.169118	0.97	0.514		0.305455
AT1G08090	0.045283	2617.15	0.002		0.15283
AT1G08100		580.79	0.014		0.155172
AT1G08110		3718.85	177	48.249	0.259574
AT1G08125	0.139683	707.31	1.7		0.314286
AT1G08130	0.110968	1528.53	19.5		0.281013
AT1G08150	0.267658	0			0.190184
AT1G08160	0.120773	575.06	8.68		0.239819
AT1G08170		7.65	3.7		0.36214
AT1G08180	0.168224	238.69			0.432432
AT1G08190	0.0630165	5851.32	6.35		0.30102
AT1G08200	0.033419	15062.4	72.1	42.41	0.267352
AT1G08210	0.112016	610.22	0.216		0.169202
AT1G08220	0.147601	404.14	10.9		0.227723
AT1G08230		1194.42			0.120482
AT1G08250		588.35	0.85		0.227603
AT1G08260	0.115741	1271.58	5.54		0.297067
AT1G08270		60.38	0.042		0.310606
AT1G08280	0.173469	544.67	0.012		0.286432
AT1G08290	0.159159	18.91	0		0.311573
AT1G08310	0.182965	167.8	0.198		0.290323
AT1G08315	0.11838	390.99	1.41		0.230769
AT1G08320	0.0696203	1131.45	0.009		0.2493
AT1G08340		1205.57	0.45		0.326284
AT1G08350	0.143836	767.08	0.491		0.186567
AT1G08360		10108	137		0.291667
AT1G08370	0.157593	1656.48	20.2		0.188011
AT1G08380	0.1	73679.1	398		0.135714
AT1G08390		265.07	1.09		0.168539
AT1G08400	0.205656	205.71	0.279		0.291045
AT1G08410	0.126957	716.81	15.7		0.307301
AT1G08420	0.0603622	3716.59	14.2		0.232971
AT1G08430		158.89			0.263692
AT1G08440	0.135354	2.81	0.02		0.271457
AT1G08450	0.0638298	2232.52	56.7	39.215	0.368421
AT1G08460	0.108753	1008.4	1.13		0.225309
AT1G08465	0.108696	532.45			0.255435
AT1G08470	0.115385	1118.12	37.7		0.269231
AT1G08480	0.130435	3168.65	108		0.225352
AT1G08490	0.0660793	1853.01	46.5		0.239741
AT1G08500	0.179825	1184.54	0.197		0.219298
AT1G08510	0.104369	5518.87	0.79		0.245146
AT1G08520	0.0757979	10001.5	153		0.285526
AT1G08530	0.275	585.54	2.29		0.158333
AT1G08540	0.141856	5411.13	0.009		0.300699
AT1G08550	0.122538	2944.49	45.2	51.217	0.294372
AT1G08560	0.165563	2369.65	0.827		0.341935
AT1G08570	0.142857	1957.52	2.06		0.248588
AT1G08580	0.170732	953.74	0.042		0.430894
AT1G08590	0.122047	394.91			0.212828
AT1G08600	0.128852	2384.31	0.708		0.329953
AT1G08610	0.21172	216.5	0.338		0.239714
AT1G08620	0.174731	1724.65	0.158		0.290323
AT1G08630	0.106145	483.56	9.18		0.271386
AT1G08640	0.14841	1949.78	38.2		0.210884
AT1G08650	0.105634	592.32			0.242754
AT1G08660		1621.15	4.2		0.256757
AT1G08670	0.178261	163.1			0.321839
AT1G08680	0.209119	2072.19	20.4		0.234483
AT1G08700	0.129108	1528.54	0.087		0.165563
AT1G08710		348.05	0.037		0.328814
AT1G08720	0.158242	1153.97	1.58		0.260486
AT1G08730		69.92	0.643		0.288235
AT1G08750	0.0852713	702.65	2.32		0.265464
AT1G08760	0.153103	1504.97	0.249		0.27139
AT1G08770	0.209756	423.79	5.39		0.167464
AT1G08780	0.162791	1236.76	10.7		0.387597
AT1G08800		1958.17	2.18		0.305481
AT1G08810	0.149091	291.08	0.01		0.324873
AT1G08820	0.203252	2786.04	17.1		0.318653
AT1G08830	0.0460526	14635.9	331		0.197368
AT1G08840	0.127527	271.39	0.117		0.260496
AT1G08860	0.123924	8.35	0.149		0.224315
AT1G08880	0.028169	2463.42	63.2		0.239437
AT1G08900	0.152838	389.28			0.138095
AT1G08920	0.0957447	3229.38	0.019		0.140312
AT1G08930	0.0846774	1728.63	3.39		0.16129
AT1G08940	0.103571	438.82	0.772		0.345196
AT1G08960	0.151341	503.63	0		0.124542
AT1G08970		2035.9	34.4		0.212121
AT1G08980		2215.37	55.3	48.625	0.188235
AT1G08990	0.198582	935.85	0.006		0.273852
AT1G09000		350.4	0.1		0.254839
AT1G09010	0.113347	3098.86	32.3	59.499	0.244703
AT1G09020	0.0580913	3876.59	18.1		0.215606
AT1G09030		0			0.345324
AT1G09040	0.311916	199.9	0.005		0.306257
AT1G09060	0.211883	2231.09	0.276		0.302966
AT1G09070	0.117845	11138.7	19.3		0.228395
AT1G09080		1.84	50.6		0.332331
AT1G09090		140.86	0.246		0.251483
AT1G09100		2042.95	38.3		0.312057
AT1G09130		5282.97	234	50.118	0.22973
AT1G09140		2254.02	1.9		0.318548
AT1G09150	0.0441989	1646.24	29.4		0.254144
AT1G09155	0.177122	159.17	0.012		0.290657
AT1G09157	0.0987654	0	0.004		0.197531
AT1G09160	0.0913349	1270.61	8.77		0.261682
AT1G09170	0.136842	670.21	0.188		0.258457
AT1G09180		19.55	28.6		0.279793
AT1G09190	0.121901	121.59	0.02		0.256198
AT1G09200	0	4655.5	144		0.323529
AT1G09210	0.0758294	11742.3	186	47.638	0.375
AT1G09220	0.161554	44.42	0.15		0.242063
AT1G09230	0.132118	541.22	0.148		0.255981
AT1G09240	0.121875	698.73	0.755		0.240625
AT1G09250		1160.01			0.333333
AT1G09270	0.0669145	5288.39	52.6		0.223684
AT1G09280	0.0811744	831.01	0.177		0.259897
AT1G09290	0.18845	295.74	6.49		0.304598
AT1G09300	0.131799	368.99	6.42		0.257576
AT1G09310	0.109195	36456.9	193	49.552	0.340782
AT1G09320	0.285714	316.55	0.03		0.361702
AT1G09330	0.010929	2016.84	21.4		0.167939
AT1G09340	0.0291005	21241.2	1960	50.918	0.300792
AT1G09350	0.116766	244.59			0.264957
AT1G09360		0			0.265957
AT1G09370	0.390805	0	0.521		0.215909
AT1G09380	0.136364	85.83	0.732		0.157754
AT1G09390	0.116848	761.59	1.39		0.183784
AT1G09400	0.157407	14.3	1.06		0.290566
AT1G09410		89.39			0.283688
AT1G09415	0.185185	655.97	0.876		0.446429
AT1G09420	0.141026	813.89	0.159		0.272441
AT1G09430	0.0448113	3817.23	63.3	38.57	0.266509
AT1G09440	0.115217	302.8	0.279		0.2897
AT1G09450	0.165552	255.3	0.028		0.310518
AT1G09460	0.165563	715.14	0.009		0.0575758
AT1G09470	0.166154	308.75	0.012		0.397015
AT1G09480		48.01	30.1		0.254658
AT1G09490	0.232919	809.65	15.8		0.254296
AT1G09500	0.247678	92.61	42.8		0.258993
AT1G09510		0	3.06		0.270186
AT1G09520	0.34728	463.91	1.16		0.269231
AT1G09530	0.165984	2033.73	0.007		0.242366
AT1G09540		425.86			0.226776
AT1G09550	0.217277	0	6.7		0.180412
AT1G09560	0.109589	3730.2	186		0.146119
AT1G09570	0.0419269	17283.6	1.7		0.261141
AT1G09575	0.134021	282.41	0.011		0.325342
AT1G09580	0.206573	822.8	1.17		0.253456
AT1G09590	0.0365854	7132.72	263	37.184	0.335366
AT1G09600		117.43	0.005		0.294118
AT1G09610		68.13			0.258865
AT1G09620	0.11183	5813.87	269	39.261	0.264895
AT1G09630	0.0368664	2318.59	75.8		0.271889
AT1G09640	0.0748792	8379.67	410	41.264	0.233962
AT1G09645	0.207547	826.35	0.03		0.264151
AT1G09650	0.374317	30.39	0.006		0.253927
AT1G09660	0.127517	1464.98			0.288591
AT1G09680	0.155629	48.11	0.189		0.263591
AT1G09690		11570	263	37.184	0.335366
AT1G09700		551.36	0.49		0.247312
AT1G09720	0.210024	1.89	0.167		0.360991
AT1G09730	0.208696	1550.91	2.92		0.319012
AT1G09740	0.134503	1091	35.1		0.216374
AT1G09750	0.14094	3897.72	75	51.664	0.124722
AT1G09760	0.0843373	2101.76	90.4		0.289157
AT1G09770	0.0925267	6864.72	29.2		0.374408
AT1G09780	0.0556553	12984.5	376	42.199	0.280072
AT1G09790	0.214781	0.97	0.006		0.205418
AT1G09794	0.0793651	158.34			0.269841
AT1G09795		2877.98	49.8	45.774	0.213075
AT1G09800		201.42	1.26		0.282258
AT1G09810	0.213362	353.35	0.698		0.297118
AT1G09812	0.179688	34.08			0.210938
AT1G09815	0.137097	1016.98	0.109		0.282258
AT1G09820	0.207921	270.93	0.351		0.254125
AT1G09830	0.10775	1238.93	32.8	46.724	0.221805
AT1G09840	0.0546318	1849.18	4.37		0.261283
AT1G09850	0.101382	1611.7	5.94		0.231121
AT1G09860	0.193634	19.92			0.182768
AT1G09870	0.0761317	2206.13	27.8		0.285421
AT1G09880	0.124204	28.22	5.82		0.245113
AT1G09890	0.0680713	153.08	0.009		0.253185
AT1G09900	0.0800681	689.55	0.496		0.255853
AT1G09910	0.0890208	640.1	0.229		0.268987
AT1G09920	0.09375	1654.55	2		0.333333
AT1G09930	0.0669399	34.73			0.13079
AT1G09932	0.292308	328.59	0.017		0.302128
AT1G09940		1164.76	0.05		0.283019
AT1G09950	0.195652	85.88			0.26087
AT1G09960	0.0788955	1152.95	0.22		0.139216
AT1G09970	0.140933	7794.27	0.584		0.222108
AT1G09980	0.10375	2079.07	0.003		0.275561
AT1G10000		39.53	0.01		0.181518
AT1G10010	0.145263	3.78			0.144958
AT1G10020	0.104213	664.41	0.01		0.210412
AT1G10030	0.0465116	1653.99			0.108527
AT1G10040	0.136483	411.23	0.005		0.345588
AT1G10050	0.138095	1121.73	0.439		0.252968
AT1G10060	0.120104	332.32	2.04		0.225201
AT1G10070	0.0981912	87.03	0.554		0.22327
AT1G10090	0.15	1923.3	0.067		0.195538
AT1G10095	0.220874	213.92	0.163		0.30033
AT1G10110		17.9			0.26817
AT1G10120	0.121662	3221.37			0.259563
AT1G10130	0.0350701	3366	3.31		0.213427
AT1G10140	0.190184	406.3	14.2		0.269461
AT1G10150	0.248042	649.37			0.263285
AT1G10155	0.119565	2.91	0.025		0.277174
AT1G10160		693.83
AT1G10170	0.143114	2697.4	1.95		0.264682
AT1G10180	0.118336	1698.32	1.64		0.288687
AT1G10200	0.015873	5373.81	38		0.290541
AT1G10210	0.048913	308.01	0.327		0.264865
AT1G10230		302.67	7.07		0.35443
AT1G10240	0.0574374	401.97	0.343		0.257353
AT1G10250		0			0.337662
AT1G10260		0
AT1G10270		627.24	20.4		0.211391
AT1G10280	0.102941	397.17	0.244		0.242718
AT1G10290	0.0550055	6188.39	54.3		0.270241
AT1G10300		146.03	0.413		0.350801
AT1G10310		769.06	11.5		0.181818
AT1G10320		1010.16	0.024		0.466578
AT1G10330	0.218143	78.27	0.084		0.194861
AT1G10340	0.214905	14.9	0.015		0.229965
AT1G10350		1181.97	0.933		0.320917
AT1G10360	0.14978	892.87	9.13	51.367	0.290749
AT1G10370	0.15859	1563.35	411		0.259912
AT1G10380		799.69	1.69		0.158416
AT1G10385	0.0596817	170.06	0.1		0.259947
AT1G10390	0.135083	4283.68	62.9		0.130644
AT1G10400	0.135193	200.54	0.005		0.280514
AT1G10410	0.126556	2236.48	0.007		0.298969
AT1G10417	0.267352	41.6			0.340136
AT1G10430	0.0261438	1019.84	16.1		0.24183
AT1G10460	0.221198	152.85	0.015		0.170507
AT1G10470	0.11336	3392.3			0.289796
AT1G10480	0.181373	56.64	0		0.232227
AT1G10490	0.0840665	894.94	7.05		0.290856
AT1G10500		1484.11	1.55		0.177778
AT1G10510	0.0771812	1843.42	13.2		0.22314
AT1G10520	0.122093	96.35	1.05		0.303901
AT1G10522	0.162921	583.1	12.1		0.290503
AT1G10530		143.58			0.307229
AT1G10540		25.65	2.87		0.129442
AT1G10550	0.100324	478.95	0.007		0.216129
AT1G10560	0.204906	258.85	0.282		0.278336
AT1G10570	0.289091	780.59	0.364		0.311364
AT1G10580	0.096831	1817.17	6.53		0.315881
AT1G10585	0.225434	0	14.4		0.248322
AT1G10590	0.0791367	3286.77	150		0.267974
AT1G10600	0.0730594	707.21			0.26009
AT1G10610		257.79	0.012		0.302326
AT1G10620		1.89	0.079		0.210306
AT1G10630		4333.82	295	41.043	0.270718
AT1G10640	0.114878	769.43			0.229323
AT1G10650	0.14881	1365.26	0.012		0.289753
AT1G10660	0.168254	1469.91	0.397		0.153125
AT1G10670		12418	63.3	41.084	0.274232
AT1G10680		3.69	1.52		0.205932
AT1G10690	0.236364	189.52			0.254545
AT1G10700	0.0637255	732.07	6.58		0.198653
AT1G10710		7.75	0.031		0.239865
AT1G10720	0.180723	1432.69	0.029		0.356643
AT1G10730		337.62	1.55		0.28271
AT1G10740	0.0820734	1810.49	0.06		0.221987
AT1G10750	0.0899358	266.73			0.271186
AT1G10760	0.095546	30247.8	156	45.275	0.286633
AT1G10770	0.239521	17.02			0.203593
AT1G10780	0.155502	392.01			0.252358
AT1G10790	0.468085	20.66	6.17		0.223214
AT1G10800		21.72			0.228814
AT1G10810		123.05	0.515		0.263699
AT1G10830		1350.13	20.3		0.147321
AT1G10840	0.0267062	4728.04	137		0.244
AT1G10850	0.115854	2291.66	3.51		0.236802
AT1G10870	0.0845254	2136.82	0.888		0.292308
AT1G10880		1.84	0.015		0.246114
AT1G10890		1709.11	0.069		0.514286
AT1G10900	0.115385	2820.18	0.348		0.289125
AT1G10910	0.127466	1746.98			0.260135
AT1G10920		111.16	0.072		0.287253
AT1G10930	0.148085	1140.63	0.332		0.275253
AT1G10940	0.039548	3659.41	14.9		0.336927
AT1G10950	0.0528109	7801.89	43.6		0.168081
AT1G10960		12219	519		0.222973
AT1G10970	0.120603	398.05	1.74		0.181818
AT1G10980		0.92			0.209302
AT1G10990		53.69	15.3		0.197917
AT1G11000	0.0649123	810.12	0.831		0.244328
AT1G11020	0.083871	747.25	0.69		0.246106
AT1G11040		12.27	0.325		0.30137
AT1G11050	0.142395	371.52	0.137		0.2192
AT1G11060	0.146226	927.59	0.414		0.265591
AT1G11070		4.75	0.061		0.296429
AT1G11080	0.0987654	3.69	0.368		0.218182
AT1G11090	0.153125	450.26	3.56		0.262346
AT1G11100		158.52	0.535		0.250231
AT1G11112	0.197368	65.08			0.346154
AT1G11120		160.37			0.186335
AT1G11125	0.287356	98.29	0.008		0.29434
AT1G11130	0.0924703	738.53	0.486		0.197101
AT1G11160	0.180541	450.49	0.146		0.265
AT1G11170	0.153132	247.36	0.004		0.292969
AT1G11180	0.106529	627.84	0.031		0.214789
AT1G11190	0.0825083	243.21	2.8		0.278689
AT1G11200	0.132203	808.27	0.555		0.189831
AT1G11210	0.361111	1102.72			0.292208
AT1G11220		150.18			0.28
AT1G11240	0.19697	1411.06	0.989		0.445
AT1G11250		9.45	0.31		0.315436
AT1G11260	0.0268714	2784.99	69.2		0.153257
AT1G11270		142.29			0.269058
AT1G11280	0.174938	1692.83	0.909		0.204173
AT1G11290	0.117429	250.77	0.118		0.244747
AT1G11300		364.89	0.329		0.227329
AT1G11310	0.108392	4665.86	2.5		0.25636
AT1G11320	0.212766	197.6	0.03		0.252358
AT1G11330	0.178443	382.73	2.42		0.235294
AT1G11340		86.2	0.218		0.2525
AT1G11350	0.275274	232.69	0.812		0.216867
AT1G11360		1720.13	90.1		0.318182
AT1G11370		2.81			0.215278
AT1G11380	0.1417	734.47	0.199		0.255906
AT1G11390	0.102142	1409.63	0.053		0.261218
AT1G11400	0.147208	1246.82	1.86		0.362745
AT1G11410	0.155582	301.92	0.697		0.25
AT1G11420		196.35	0.175		0.342715
AT1G11430	0.0829694	3916.95	91.7	52.274	0.25431
AT1G11440	0.278592	413.92			0.294766
AT1G11460		14.21			0.151335
AT1G11470		0	0.093		0.246667
AT1G11475	0.028169	729.4	7.04		0.267606
AT1G11480	0.227599	4226.67	3.92		0.299115
AT1G11490	0.231429	39.53	0.01		0.260274
AT1G11500	0.156425	10.33			0.206349
AT1G11520		0	0.025		0.346939
AT1G11530	0.135593	1309.54	3.61		0.245763
AT1G11540		101.98	0.052		0.131111
AT1G11545	0.0635452	1758.74	1.23		0.239344
AT1G11560		0	0.037		0.218659
AT1G11570		28.22			0.195946
AT1G11572	0.157303	0			0.191011
AT1G11580	0.120504	3904.03	213		0.224913
AT1G11590		0	0		0.248092
AT1G11600	0.0803922	2677.91	0.457		0.25098
AT1G11610		0.97	0.56		0.287698
AT1G11630	0.270471	252.2	0.536		0.271605
AT1G11650		8127.25	116		0.177778
AT1G11660	0.101316	2634.44	23.1		0.294889
AT1G11670	0.0894632	5703.32	0.546		0.131213
AT1G11680	0.067623	7229.59	24.4		0.286885
AT1G11690	0.26749	82.38	0.601		0.433198
AT1G11700	0.158163	1468.48	2.43		0.298507
AT1G11710	0.204969	134.96	0.166		0.251592
AT1G11720	0.127103	3288.16	9.93	43.382	0.297075
AT1G11730		64.76	0.008		0.289062
AT1G11740		149.72	0.007		0.293478
AT1G11750	0.062963	4598.34	58.6	46.608	0.186851
AT1G11755	0.186508	254.01	0.007		0.255906
AT1G11760		470.88	0.7		0.238411
AT1G11770		0	5.69		0.222015
AT1G11780	0.119883	432.31	1.26		0.295652
AT1G11790		1749.51	4.41		0.246334
AT1G11800	0.165485	343.99			0.251701
AT1G11820	0.121331	1984.56	16.4		0.163522
AT1G11840		10485.3	816	54.338	0.270186
AT1G11850		1607.14			0.105263
AT1G11860	0.0245098	35983.7	1276	40.178	0.274232
AT1G11870	0.0980392	1140.73	18.1	43.651	0.273684
AT1G11880		324.9	0.133		0.16273
AT1G11890	0.0183486	1405.06	62.6		0.288991
AT1G11900	0.194366	178.08	0.035		0.26158
AT1G11905	0.208145	770.59	1.72		0.304545
AT1G11910	0.06917	31157	485	43.354	0.205029
AT1G11915	0.109422	42.3			0.197568
AT1G11920	0.0887728	103.6	0.011		0.231771
AT1G11925	0.215827	1.89			0.257143
AT1G11930	0.0823529	2830.98	39.7	48.683	0.270588
AT1G11940	0.137838	321.99	0.011		0.224265
AT1G11950	0.227437	525.44	0.031		0.329143
AT1G11960		1007.85			0.224384
AT1G11970		0			0.414141
AT1G11990	0.167247	0	0.791		0.272876
AT1G12000	0.0300885	7954.56	186	39.65	0.238516
AT1G12010	0.096875	87.82	14.9		0.30625
AT1G12020	0.224215	265.12			0.292035
AT1G12030	0.223368	0	0.017		0.338983
AT1G12040		5546.27	1.18		0.126344
AT1G12050	0.0736342	2439.43	28.4	50.62	0.209026
AT1G12060	0.144231	77.25	0.978		0.306977
AT1G12064	0.201835	517.74	5.22		0.211009
AT1G12070	0.125561	76.06	0.428		0.32287
AT1G12080		4392.49	758		0.442029
AT1G12090		32571.7	1.2		0.10219
AT1G12100	0.204545	38.88			0.128788
AT1G12110	0.0865874	7384.46	0.873		0.184746
AT1G12120		2180.73	0.274		0.325052
AT1G12130		210.37	0.011		0.285106
AT1G12140	0.136161	1869.47	7.4		0.27451
AT1G12150		155.16	0.019		0.395985
AT1G12160		349.48	0.272		0.288462
AT1G12180		0	1.26		0.243697
AT1G12190		0	0.024		0.261333
AT1G12200	0.0991379	1542.14	3.4		0.280105
AT1G12210	0.317821	152.66	0.158		0.285884
AT1G12220		177.94	0.006		0.298177
AT1G12230	0.0814815	3721.16	83.9	42.776	0.23185
AT1G12240	0.1	5228.92	57.9	46.706	0.233434
AT1G12244	0.172996	307.97			0.255906
AT1G12250	0.121864	947.51	141		0.234483
AT1G12260	0.106599	314.47	0.01		0.309942
AT1G12270		2998.27	97		0.33042
AT1G12280	0.236158	154.33	0.184		0.289186
AT1G12290	0.219706	150.87	0.071		0.280285
AT1G12300	0.273155	257.05	0.001		0.271586
AT1G12310	0.027027	4340.56	167		0.324324
AT1G12320	0.113208	235.83			0.254717
AT1G12330	0.0854167	1029.67	0.434		0.29505
AT1G12340		1.94			0.217054
AT1G12350	0.118971	940.27	6.31		0.239748
AT1G12360	0.0315789	3673.83	8.23		0.303303
AT1G12370	0.109533	748.35	2.78		0.293991
AT1G12380	0.0836653	310.22	3.02		0.269861
AT1G12390	0.0437956	730.55			0.175182
AT1G12400	0.114286	276.28	0.066		0.181818
AT1G12410	0.0573477	6091.55	119	49.108	0.247312
AT1G12420	0.0702948	1301.93			0.306233
AT1G12430	0.0744797	1335.28	3.05		0.291304
AT1G12440	0.18239	3015.06	2.98		0.244048
AT1G12450	0.0955631	525.8	0.013		0.161716
AT1G12460	0.152446	490.99	1.1		0.213997
AT1G12470	0.0536437	2649.15	8.54		0.287449
AT1G12480	0.113718	101.24	0.005		0.232014
AT1G12490		3.74			0.258523
AT1G12500	0.0304709	1192.72	1.35		0.121884
AT1G12520	0.11041	3144.29	29.4		0.222826
AT1G12530	0.3	1305.67	0.618		0.38342
AT1G12550	0.248447	184.54	17.4		0.226006
AT1G12560	0.0916031	3224.68	0.027		0.125954
AT1G12570	0.0649123	5.76	18.4		0.195804
AT1G12580	0.1341	1938.62			0.250958
AT1G12600		32.01			0.151862
AT1G12610	0.165	6.5	0.014		0.301435
AT1G12620		355.34	0.001		0.286634
AT1G12630	0.181818	5.71	0.013		0.28125
AT1G12640	0.0714286	2227.95	3.19		0.166667
AT1G12650		831.7	1.09		0.443548
AT1G12660		0			0.264463
AT1G12680	0.087234	1533.29	0.205		0.297872
AT1G12700		268.21	0.453		0.244337
AT1G12710	0.124555	400.76	0.004		0.252252
AT1G12720		0
AT1G12730		272.36			0.153846
AT1G12740	0.0741525	2469.64			0.263598
AT1G12750	0.241042	708.65	0.893		0.172638
AT1G12760	0.105263	2925.9	1.22		0.243323
AT1G12770		2776.51	5.71		0.292196
AT1G12780		4482.61	62.5	38.406	0.270655
AT1G12790		223.24			0.212
AT1G12800	0.157083	7563.58	58.9		0.302477
AT1G12805	0.287671	41.51			0.293333
AT1G12810		1338.37			0.203704
AT1G12820	0.110919	2192.43	0.204		0.259965
AT1G12830		694.62	2.74		0.455399
AT1G12840	0.0373333	8577.36	452		0.264
AT1G12845		1319.92			0.12605
AT1G12850	0.154639	2256.83	0.282		0.274074
AT1G12860	0.184834	2766.69			0.205607
AT1G12880		286.7			0.37931
AT1G12890	0.283582	21.03			0.283105
AT1G12900	0.0275689	15819.4	1632		0.226757
AT1G12910		1146.31	3.17		0.268786
AT1G12920	0.0253456	3451.16	9.54		0.281106
AT1G12930	0.0736318	1443.58	3.09		0.20199
AT1G12940	0.0883534	135.14			0.151394
AT1G12950	0.104046	2900.2	0.233		0.130268
AT1G12960		0	1.25		0.307692
AT1G12970	0.158696	579.77	1.62		0.260776
AT1G12980	0.360927	6.5	0.018		0.22561
AT1G12990	0.0459184	1075.14	0.004		0.283163
AT1G13000		1279.88	1		0.289277
AT1G13020		3938.82	24.4		0.336976
AT1G13030	0.237288	377.67	5.35		0.350329
AT1G13040	0.110251	173.1	0.004		0.261122
AT1G13050		92.9	0.117		0.135135
AT1G13060		5806.86	123		0.244966
AT1G13070		0.92
AT1G13080	0.197211	2705.05	2.59		0.302083
AT1G13090	0.193416	1139.26	8.24		0.297959
AT1G13100		494.81	2.77		0.277551
AT1G13110	0.144841	1543.85	9.84		0.259921
AT1G13120	0.208333	1178.37	0.474		0.333879
AT1G13130	0.137931	82.28	0.449		0.190217
AT1G13140	0.119772	37.59	0.813		0.267717
AT1G13150		21.63			0.270321
AT1G13160	0.161452	1341.09	1.3		0.339552
AT1G13170	0.0721393	2840.25	0.553		0.298686
AT1G13180	0.058548	743.98	0.512		0.24356
AT1G13190		2192.03	3.49		0.239092
AT1G13195	0.0653846	545.64			0.256757
AT1G13200	0.287736	15.96	0.014		0.298851
AT1G13210	0.0766028	2217.2	1.34		0.251039
AT1G13220	0.181004	847.06	11.9		0.408414
AT1G13230	0.147619	26.2	0.227		0.20283
AT1G13250	0.0906433	889.54			0.26087
AT1G13260	0.120235	2425.5			0.293605
AT1G13270	0.0983607	1739.78	44.8		0.254417
AT1G13280	0.145749	1836.36	101		0.204724
AT1G13290		0	0.002		0.331126
AT1G13300	0.120588	133.02			0.313953
AT1G13310	0.243902	4.66	0.007		0.28877
AT1G13320		4425.92	49.2		0.235437
AT1G13330	0.106195	154.05	2.76		0.384956
AT1G13340	0.195929	34.92	1.13		0.327628
AT1G13350		1508.8	0.461		0.374101
AT1G13360	0.129032	1751.26	1.9		0.316384
AT1G13370		6.5	86.8		0.330882
AT1G13380		906.28			0.132979
AT1G13390	0.236025	1139.57	0.816		0.221591
AT1G13400	0.259804	6.6			0.246377
AT1G13410		114.66	0.571		0.259494
AT1G13420		9415.24	2.28		0.296073
AT1G13440	0.0266272	27518.9	3353		0.290323
AT1G13450	0.127226	1084.55			0.344978
AT1G13460	0.137014	1237.36	0.512		0.29065
AT1G13470	0.253298	1.94	4.11		0.298153
AT1G13520	0.178478	139.66	0.239		0.284238
AT1G13530	0.157895	178.13	0.004		0.293506
AT1G13540	0.2021	71.77			0.304462
AT1G13550	0.152455	17.02			0.283505
AT1G13560	0.0539846	3674.43	3.55		0.131965
AT1G13570	0.0985577	810.16			0.247596
AT1G13580	0.0519481	1022.7	0.92		0.253247
AT1G13590	0.218391	516.59	1		0.287356
AT1G13600	0.122449	9.55			0.316327
AT1G13609	0.376623	8.62			0.244444
AT1G13610	0.195531	56.32			0.310078
AT1G13630		120.62	0.002		0.237805
AT1G13635	0.0806452	89.84	0.012		0.289389
AT1G13640	0.141215	3309.56	0.188		0.294212
AT1G13650		25.41	0.1		0.359431
AT1G13670	0.240741	1135.05			0.355556
AT1G13680	0.16185	0	0.005		0.225434
AT1G13690		817.82	23.6		0.327684
AT1G13700	0.133065	85.33	3.38		0.279851
AT1G13710	0.112186	743.88	0.013		0.235977
AT1G13730	0.206549	1848.45	5.71		0.259346
AT1G13740		833.27	0.506		0.301724
AT1G13750	0.117647	532.58	2.01		0.220228
AT1G13760		0			0.230769
AT1G13770	0.0892449	695.68	0.357		0.149351
AT1G13790	0.264543	115.31	0.33		0.391304
AT1G13800	0.380779	74.53	0.366		0.280861
AT1G13810	0.265957	187.03	2.41		0.320132
AT1G13820	0.111111	1435.87	0.971		0.244838
AT1G13830		585.63	0.854		0.0995261
AT1G13870	0.102649	731.2	3.32		0.291391
AT1G13880	0.193069	1264.39			0.32
AT1G13890		0	0.311		0.338403
AT1G13900	0.12943	1474.06	17		0.230183
AT1G13910		268.12			0.21118
AT1G13920	0.232628	354.87	0.66		0.365188
AT1G13930		39623.3	1279		0.296774
AT1G13940		1004.93			0.287562
AT1G13950		764.5	44		0.316456
AT1G13960		1612.94	0.985		0.277008
AT1G13970	0.089613	827.18	0.136		0.291667
AT1G13980	0.0483425	2676.78	8.08		0.247416
AT1G13990		1059.83	0.019		0.288961
AT1G14000	0.0391705	3358.21	12.3		0.312785
AT1G14010	0.150943	1575.95	4.35		0.273585
AT1G14020	0.0747475	1273.34	0.01		0.274549
AT1G14030	0.122917	1375.27	6.93		0.273859
AT1G14040	0.162129	636.46	0.424		0.260763
AT1G14070		521.75	0.108
AT1G14080	0.177264	736.64	1.88		0.238361
AT1G14090		192.24
AT1G14100		2.91	0.008		0.226744
AT1G14110		0	0.039		0.257384
AT1G14120		646.1	4.58		0.288462
AT1G14130	0.101974	437.62	6.58		0.279221
AT1G14140	0.12459	582.68	1.56		0.216393
AT1G14150	0.126984	1823.77	20.7		0.234568
AT1G14170	0.1174	1669.21	8.81		0.275574
AT1G14180		369.36			0.239057
AT1G14185	0.153082	128.18	0.185		0.228628
AT1G14190		88.6	0.011		0.237548
AT1G14200		230.9	0.002		0.335196
AT1G14205	0.103659	62.4			0.266272
AT1G14210	0.143443	1458.38	10.7		0.218623
AT1G14220	0.190265	741.53	3.07		0.223684
AT1G14230	0.246914	1309.96	0.331		0.244533
AT1G14240		763.53	4.5		0.229814
AT1G14250	0.258134	27.44	2.15		0.241803
AT1G14260	0.223938	70.89	0.71		0.260377
AT1G14270	0.135294	1705.28	3.57		0.14978
AT1G14280	0.190123	301.51	0.101		0.253394
AT1G14290		1528.53	0.249		0.210811
AT1G14300		512.25	2.86		0.259947
AT1G14310	0.0984252	426.51	2.76		0.271654
AT1G14320	0.0136364	22110.3	206		0.325397
AT1G14330	0.130435	889.36	0.25		0.251701
AT1G14340	0.141667	203.22	0.279		0.241803
AT1G14345		2871.48	10.9		0.209184
AT1G14350	0.111111	442.28			0.290076
AT1G14360		1118.68	9.78		0.141994
AT1G14370	0.110329	795.36	0.462		0.2277
AT1G14380		1472.27	16.5		0.318815
AT1G14390	0.109116	354.69	0.005		0.201923
AT1G14400	0.0197368	6764.26	12		0.230263
AT1G14410	0.126437	942.81	35		0.228137
AT1G14420	0.176471	2.81	0.554		0.246187
AT1G14430	0.102151	368.85	0.97		0.189716
AT1G14440	0.0974026	1352.02	0.479		0.310897
AT1G14450	0.0684932	1906.1	14		0.309278
AT1G14460	0.204878	1754.77	0.282		0.300179
AT1G14470		68.86	0.022		0.248148
AT1G14480	0.286374	55.54			0.19598
AT1G14490		58.3			0.177778
AT1G14510	0.108	2676.23	31.6		0.321429
AT1G14520	0.0909091	298.88	16.8		0.340836
AT1G14530		627.88	0.385		0.177474
AT1G14540	0.0888889	580.98	1.71		0.225397
AT1G14550		53.22	0.087		0.246106
AT1G14560	0.0547112	985.56	0.002		0.2103
AT1G14570	0.109914	3353.78	15.9		0.248322
AT1G14580	0.168831	1287.45	2.06		0.196429
AT1G14590	0.201044	296.02			0.259067
AT1G14600	0.170124	235.41	0.008		0.313725
AT1G14610	0.0919017	5668.67	159	43.38	0.300542
AT1G14620	0.0600858	911.91	19.8		0.286364
AT1G14630	0.174888	34.97			0.23494
AT1G14640		78	1.55		0.293878
AT1G14650	0.117419	2590.07	40.8		0.295541
AT1G14660	0.152355	316.18	0.141		0.197817
AT1G14670	0.0322581	9798.56	15.6		0.209459
AT1G14680		33.25	0.693		0.410345
AT1G14685	0.0970149	2612.44			0.240143
AT1G14686	0.25	4.75	0.009		0.297935
AT1G14687	0.154762	88.69	0.016		0.375
AT1G14690	0.130872	1577.94	0.012		0.338308
AT1G14700	0.182635	2729.55	0.011		0.238908
AT1G14710	0.277487	2988.39	10.1		0.262895
AT1G14720	0.125	1853.94			0.268072
AT1G14730	0.0446429	325.03	2.41		0.151786
AT1G14740	0.115599	3628.49	0.055		0.313779
AT1G14750	0.1875	200.54	0.116		0.283619
AT1G14760		47.28			0.364583
AT1G14770		267.33	0.01		0.324009
AT1G14780	0.107372	581.48	0.024		0.253589
AT1G14790	0.132007	282.97	0.352		0.273713
AT1G14800		0			0.276042
AT1G14810	0.072	2453.68	413	44.691	0.235294
AT1G14820	0.159363	778.75	6.95		0.265873
AT1G14830		7092.22	58.2		0.301303
AT1G14840	0.087395	1695.32	4.1		0.351443
AT1G14850	0.0833333	2073.34	59.9		0.239071
AT1G14860	0.107955	1045.85			0.3125
AT1G14870	0.125828	2665.75	17.5		0.21831
AT1G14890	0.139303	630.79	0.673		0.242009
AT1G14900	0.325	3829.5	38.7		0.27451
AT1G14910	0.18649	1745.64	8.02		0.221252
AT1G14920		1255.85			0.249531
AT1G14930		29.15	223		0.348387
AT1G14940		17.85	107		0.359712
AT1G14950	0.125	51.93	314		0.329032
AT1G14960	0.216783	4572.55	11.1		0.346405
AT1G14970	0.111311	216.87	0.272		0.242788
AT1G14980		3417.34	388		0.268293
AT1G14990	0.0409836	306.58	0.678		0.212121
AT1G15000	0.137387	612.1	3.11		0.213964
AT1G15010	0.225352	337.25			0.232394
AT1G15020	0.152672	791.15	0.161		0.262948
AT1G15030	0.165663	1386.94	0.061		0.273973
AT1G15040	0.16273	61.48	0.793		0.297297
AT1G15045		0
AT1G15050		72.14			0.267974
AT1G15060	0.119005	1557.14	1.63		0.235294
AT1G15080	0.0724138	364.51	0.049		0.22069
AT1G15100	0.163399	2214.4			0.232258
AT1G15110	0.115294	1534.81	0.03		0.211765
AT1G15120		6826.73	15.1		0.313253
AT1G15125	0.171429	165.81	0.242		0.181452
AT1G15130	0.0874704	4096.79	69.1		0.270686
AT1G15140	0.128814	2842.82	364		0.206642
AT1G15150		11.34	0.19		0.132075
AT1G15170	0.158996	992.68	0.569		0.107735
AT1G15180		962.74	0.791		0.143902
AT1G15190	0.286307	45.62			0.201613
AT1G15200		2349.86	15.4		0.402715
AT1G15210	0.0905923	5885.46	18.6		0.214286
AT1G15215	0.228346	291.68	0.358		0.276515
AT1G15220	0.106918	331.68	2.18		0.289308
AT1G15230	0.2	1004.57	34		0.374194
AT1G15240	0.16996	2180.54	1.56		0.31728
AT1G15250		439.42	39.8		0.305263
AT1G15260		647.34			0.320225
AT1G15270	0.046875	8263.17	129		0.4375
AT1G15280	0.273703	3190.04	13.7		0.278632
AT1G15290	0.205323	6182.5	3.23		0.289474
AT1G15300		172.69
AT1G15310		475.72	1.41		0.267223
AT1G15320	0.172535	7.52			0.301038
AT1G15330	0.159091	721.88	12.9		0.252841
AT1G15340		6659.27	267		0.442771
AT1G15350	0.24	1643.24	0.387		0.194444
AT1G15360	0.0885417	9.37			0.256281
AT1G15370	0.047619	1673.55	0.106		0.285714
AT1G15380	0.109195	94.23			0.258621
AT1G15385	0.191781	78.22			0.287671
AT1G15390	0.128906	790.75	31.7		0.29368
AT1G15400	0.136691	1491.95	78.9		0.351351
AT1G15410	0.160494	2164.86	0.248		0.263636
AT1G15415	0.197917	6.6	6		0.28125
AT1G15420	0.153846	916.52	18		0.297297
AT1G15430	0.221344	420.65	0.013		0.297297
AT1G15440	0.106043	1350.55	13.4		0.263953
AT1G15460	0.0888889	293.39	0.194		0.22357
AT1G15470	0.0510511	863.34	3.49		0.27305
AT1G15480	0.227119	611.09	12.9		0.324916
AT1G15490	0.108661	1050			0.245968
AT1G15500	0.0789474	17242.6	78.1		0.165049
AT1G15510	0.0973349	279.97	0.005		0.252887
AT1G15520	0.0523708	90.96	5.79		0.236068
AT1G15530	0.169207	432.92	3.4		0.228659
AT1G15540	0.141066	0			0.3125
AT1G15550	0.108939	1032.15			0.231844
AT1G15570	0.148148	726.54			0.248889
AT1G15580		87.04	0.059		0.294479
AT1G15590		0	0.035		0.251397
AT1G15600		9.45			0.168182
AT1G15640		46.07			0.224599
AT1G15660	0.350746	1000.01	0.384		0.326241
AT1G15670	0.184874	628.34	0.026		0.24234
AT1G15690	0.0363636	67968.6	1069		0.14486
AT1G15700	0.137203	212.31	0.81		0.261658
AT1G15710		650.3	8.9		0.268156
AT1G15720		152.35	0.005		0.341026
AT1G15730	0.130631	1755.42	7.71		0.332589
AT1G15740	0.0649573	2669.44	0.009		0.230769
AT1G15750	0.0301151	7155.05	36		0.233422
AT1G15760	0.167513	148.2			0.316832
AT1G15780	0.108498	2560.13	2.54		0.149595
AT1G15790		22.93	46.8		0.259459
AT1G15800	0.199005	452.61			0.285024
AT1G15810	0.298765	1571.3	1.91		0.288783
AT1G15820	0.0581395	70728.7	1551		0.193798
AT1G15830		280.98	0.449		0.147971
AT1G15840		256.58			0.222222
AT1G15850		0	0.729		0.185714
AT1G15860	0.114537	1550.07	6.12		0.300847
AT1G15870	0.165975	88.56	1.27		0.293388
AT1G15880	0.0493274	1161.3	4		0.264574
AT1G15890		34.82	0.003		0.269175
AT1G15900		19.69			0.212389
AT1G15910		1162.28	13.2		0.356467
AT1G15920		734.79			0.251748
AT1G15930		5547.85	632	48.946	0.270833
AT1G15940	0.349423	1448.78	23.9		0.376768
AT1G15950	0.0558824	4649.81	41.1	48.361	0.247967
AT1G15960	0.0707269	140.54	0.011		0.149905
AT1G15970	0.145015	693.88	0.468		0.301136
AT1G15980		4254.59	17.8		0.245119
AT1G15990	0.0522599	7.56	0.013		0.262873
AT1G16000	0.22093	721.7	3.5		0.255814
AT1G16010	0.0453515	2368.59	0.055		0.266968
AT1G16020	0.138614	945.03	4.16		0.250765
AT1G16030	0.0619195	421.85	183		0.287926
AT1G16040	0.30531	466.27			0.180851
AT1G16060	0.126126	578.85			0.280423
AT1G16070	0.120205	140.17			0.25
AT1G16080	0.103896	2855.38	350	45.969	0.255591
AT1G16090		104.34			0.201893
AT1G16130		105.94	0.006		0.255348
AT1G16150		53.97	0.04		0.248357
AT1G16160		45.39	0.032		0.246238
AT1G16170		392.46	1.29		0.184783
AT1G16180	0.0485437	6511.48	0.711		0.167476
AT1G16190	0.121212	1275.83	13		0.208696
AT1G16210	0.133621	2393.72	15.5		0.444444
AT1G16220	0.137787	126.88	0.126		0.285132
AT1G16240	0.133621	2459.21	25.7		0.267241
AT1G16260	0.178771	257.55	0.747		0.246132
AT1G16270	0.163636	2753.63	2.03		0.256321
AT1G16280	0.113402	512.98	1.12		0.283096
AT1G16290	0.112172	1.94			0.28271
AT1G16300	0.0619048	794.16	37.6		0.22381
AT1G16310	0.0552764	213.23	0.005		0.238095
AT1G16320	0.188192	1167.25	0.474		0.230769
AT1G16330	0.2	252.67	0.088		0.259259
AT1G16340	0.0965517	847.71	26.5		0.25256
AT1G16350	0.0478088	3116.12	35.2	38.508	0.24502
AT1G16360	0.0922619	28.55	1.93		0.264706
AT1G16370	0.137066	540.93	0.015		0.174664
AT1G16380	0.122919	0	0.004		0.215287
AT1G16390	0.133333	1145.47			0.142857
AT1G16410	0.154562	16.97	1.87		0.29078
AT1G16420		42.53			0.293963
AT1G16430		290.21	0.005		0.246667
AT1G16440		609.75	0.244		0.270541
AT1G16445	0.178832	136.95	0.611		0.226277
AT1G16460		1379.83	61		0.255639
AT1G16470	0	4182.76	111	61.72	0.242553
AT1G16480	0.118463	143.26			0.243534
AT1G16490	0.184502	95.34			0.312195
AT1G16500		254.97			0.262548
AT1G16510	0.110345	57.47			0.278912
AT1G16520	0.107692	1018.69	11		0.292308
AT1G16530	0.195122	35.97			0.266667
AT1G16540	0.130647	591.03	0.163		0.264846
AT1G16560	0.128655	2779.91	0.248		0.192982
AT1G16570	0.0668103	893.28	0.584		0.227823
AT1G16590		193.76			0.239796
AT1G16610		1517.98	36.7		0.329897
AT1G16630	0.315584	767.5	0.007		0.332544
AT1G16640		25.5			0.335821
AT1G16650	0.124756	195.01	0.195		0.253308
AT1G16670	0.174359	480.65	7.25		0.261538
AT1G16680	0.128159	1094.84			0.265343
AT1G16690		430.24	0.032		0.302961
AT1G16700	0.0365297	3749.57	29.4		0.315315
AT1G16705		13.28	0.243		0.328125
AT1G16710	0.196581	2278.74	0.331		0.244218
AT1G16720	0.0758853	5190.44	62.3	40.053	0.257092
AT1G16730		346.34	0.383		0.311881
AT1G16740	0.0238095	1453.44	2.99		0.34127
AT1G16750	0.138196	451.18	0.121		0.263027
AT1G16760	0.149471	0	0.002		0.287402
AT1G16770	0.126582	18.12	5.9		0.339623
AT1G16780		935.2	1.2		0.159601
AT1G16790	0.138889	462.43	13.2		0.256944
AT1G16800	0.141635	545.5	1.89		0.288497
AT1G16810	0.128571	2983.09	13.2		0.430556
AT1G16820		108.39	16.1		0.208333
AT1G16830	0.289298	84.91	0.54		0.261513
AT1G16840	0.15	1730.46			0.192547
AT1G16850	0.30137	366.64	5.34		0.282895
AT1G16860		4014.31	9.69		0.200422
AT1G16870	0.139583	1499.25	12.4		0.289583
AT1G16880	0.101754	14944.7	803	53.195	0.225352
AT1G16900	0.0808436	1383.71	3.4		0.189474
AT1G16910		0	0.352		0.262195
AT1G16920	0.0277778	1762.57	61.6		0.291667
AT1G16930	0.265625	408.74	0.277		0.285078
AT1G16940		0	0.024		0.25576
AT1G16950		0	0.02		0.204301
AT1G16970	0.10356	702.37	1.23		0.310789
AT1G16980		0.92	0.001		0.249245
AT1G17000		0	0.105		0.25718
AT1G17010	0.218487	49.08	0.192		0.285319
AT1G17020	0.128492	735.58	3.78		0.307263
AT1G17030	0.131048	23.75	1.25		0.256972
AT1G17040	0.180251	334.4	0.013		0.257377
AT1G17050	0.088729	1907.67	44.8		0.266187
AT1G17060	0.0714286	661.5	0.307		0.306709
AT1G17070	0.113772	919.98	1.66		0.315665
AT1G17080	0.104575	2205.54	0.869		0.175325
AT1G17090		318.99	0.085		0.268817
AT1G17100		2801.91	142	53.611	0.198276
AT1G17110	0.1375	2839.19	0.003		0.266234
AT1G17120	0.0700855	1522.54	0.136		0.154237
AT1G17130	0.0795107	1751.87	10.7		0.366864
AT1G17140	0.146269	1174.96	0.602		0.386628
AT1G17145	0.193846	750.52	0.028		0.32
AT1G17147	0.185567	56.51			0.255102
AT1G17150	0.31	1.89			0.19403
AT1G17160	0.125	1299.12	47.2	53.355	0.216901
AT1G17170	0.178899	1331.87	37.9		0.344037
AT1G17180	0.164384	1516.37	21.8		0.316742
AT1G17190	0.127854	4656.82	28.2	46.086	0.304545
AT1G17200	0.161765	3949.29	7.28		0.127273
AT1G17210	0.115183	4288.53	7.78		0.248434
AT1G17220	0.0866463	18899	153	42.657	0.290448
AT1G17230	0.127389	619.54	0.171		0.201439
AT1G17240		32.15			0.173025
AT1G17250		0	0.007		0.183862
AT1G17260	0.0752916	95.43	28.5		0.225977
AT1G17270	0.173184	379.04			0.271277
AT1G17280	0.0801688	1809.34			0.232068
AT1G17285	0.255319	321.48			0.283871
AT1G17290		4920.91	205	47.682	0.248619
AT1G17300		183.48			0.287671
AT1G17310	0.302439	28.59			0.324561
AT1G17330	0.0855856	536.74	3.64		0.391892
AT1G17340	0.316406	1828.01	0.667		0.266242
AT1G17345	0.1875	117.01			0.335878
AT1G17350	0.105727	544.26	0.316		0.259912
AT1G17360	0.227043	2272.41	0.897		0.33082
AT1G17370	0.0645933	2782.46	9.52		0.197115
AT1G17380		58.71			0.278539
AT1G17390		0
AT1G17400	0.130137	35.1	0.013		0.34632
AT1G17410	0.136364	225.22	0.039		0.264
AT1G17420	0.0892274	144.78	0.361		0.288357
AT1G17430		582.49			0.243976
AT1G17440		2165.59	1.36		0.115666
AT1G17450	0.162103	1339.93	0.072		0.295
AT1G17455		762.2	0.091		0.298246
AT1G17460		246.81			0.284734
AT1G17470	0.0100251	2394.32	12.8		0.305764
AT1G17480	0.152355	217.24	0.016		0.253369
AT1G17490	0.233766	920.81	17.8		0.415584
AT1G17500	0.0521092	2824.74	0.2		0.244243
AT1G17510	0.381356	526.5			0.278689
AT1G17520	0.267123	551.54			0.286207
AT1G17530		876.17	2.2		0.196721
AT1G17540	0.168813	9.4			0.269231
AT1G17545		0	0.156		0.240223
AT1G17550	0.122047	2742.37	1.15		0.279843
AT1G17560	0.225131	279.61	0.692		0.277457
AT1G17580	0.104636	2174.13	2.11		0.281579
AT1G17590		128			0.246951
AT1G17600	0.160305	60.79	0.02		0.271687
AT1G17610	0.210024	3.87			0.285714
AT1G17615	0.169312	0			0.268421
AT1G17620	0.216216	2967.69	17.3		0.219697
AT1G17630	0.172367	147.87	0.122		0.239398
AT1G17640	0.131148	212.03	0.331		0.281843
AT1G17650	0.0584795	3785.64	270	42.208	0.200669
AT1G17665	0.180685	516.45	0.008		0.33432
AT1G17680	0.18573	1440.99	0.21		0.339286
AT1G17690	0.173207	1079.84	1.43		0.339523
AT1G17700	0.233333	164.98	0.498		0.194444
AT1G17710	0.0971223	222.96	11.2		0.287449
AT1G17720	0.0621242	5489.63	19.1		0.28
AT1G17730		1539.14	8.48		0.310345
AT1G17745	0.0872375	3623.84	80.2	40.31	0.24424
AT1G17750	0.210138	98.98	0.535		0.213235
AT1G17760	0.113079	1098.02	0.279		0.257493
AT1G17790	0.242081	438.64	1.24		0.297741
AT1G17800		0	0.03		0.185714
AT1G17810		45.15	79.7		0.142322
AT1G17820	0.184278	491.31			0.290162
AT1G17830	0.212121	93.77			0.264095
AT1G17840	0.0284495	3900.21	16.7		0.193457
AT1G17850		967.54			0.290179
AT1G17860	0.25641	2371.77	141		0.229592
AT1G17870	0.0979021	64.81	1.37		0.235602
AT1G17880		5936.8	358		0.284848
AT1G17890	0.0792683	2759.35	87.4		0.234375
AT1G17900		0
AT1G17910		0	0		0.235602
AT1G17920	0.142647	282.78	0.357		0.234352
AT1G17930	0.0630252	526.09	0.245		0.294979
AT1G17940	0.0641975	912.37	2.45		0.25679
AT1G17950	0.119342	78.22			0.317269
AT1G17960		344.96	0.605		0.316883
AT1G17970	0.213873	969.1			0.297398
AT1G17980	0.118234	1651.46	1		0.25256
AT1G17990		72.79	1.23		0.245211
AT1G18010	0.10989	0			0.145969
AT1G18030	0.143275	378.85	0.31		0.321311
AT1G18040	0.0874036	445.33	0.548		0.296675
AT1G18050		0.97	0.007		0.3125
AT1G18060	0.132743	1894.06	18.6		0.261062
AT1G18070	0.0852273	6023.79	97.3		0.311234
AT1G18080	0.0366972	16440.2	780	48.123	0.253823
AT1G18090	0.18007	329.97	0.102		0.29636
AT1G18100	0.0462428	26.43	56.1		0.208092
AT1G18130		0			0.327273
AT1G18140	0.103806	1028.56	0.371		0.218589
AT1G18150	0.067474	4750.39	10		0.302207
AT1G18160	0.102041	2974.97	0.162		0.261555
AT1G18170	0.131148	1027.63	48		0.222672
AT1G18180	0.113402	496.7	2.07		0.175258
AT1G18190	0.172093	1324.48	0.912		0.336826
AT1G18200	0.115044	77.07	10.7		0.283843
AT1G18210	0.111765	3967.88	270	57.423	0.258824
AT1G18220		0			0.333333
AT1G18250	0.090535	1055.64	2.56		0.159836
AT1G18260	0.0605613	3249.82	4.9		0.268437
AT1G18270	0.0804094	3516.78	69.3	43.136	0.235921
AT1G18280	0.238372	33.07	7.78		0.111111
AT1G18290	0.159091	129.93	0.94		0.278409
AT1G18300	0.126214	260.23			0.285024
AT1G18310		0	0.004		0.231125
AT1G18320		39.81	0.008		0.184397
AT1G18330		276.19			0.271505
AT1G18340	0.136667	652.18	0.03		0.196013
AT1G18350		1.84			0.2443
AT1G18360	0.176316	703.2			0.240838
AT1G18370	0.0623053	1189.95	0.196		0.297741
AT1G18390		521.7	0.798		0.243119
AT1G18400	0.169884	219.64			0.277551
AT1G18410		125.09	0.202		0.316109
AT1G18420	0.195841	229.56	0.117		0.210843
AT1G18440	0.134276	412.9	1.9		0.156951
AT1G18450	0.0544218	1582.87	43.8		0.281179
AT1G18460	0.126087	1645.78	0.132		0.253923
AT1G18470	0.0920771	2024.23	0.003		0.205674
AT1G18480	0.145455	1144.32	0.832		0.286445
AT1G18485		1167.39	0.058		0.253608
AT1G18490	0.130435	667.09	7.92		0.248227
AT1G18500	0.081862	3713.78	33.8		0.259905
AT1G18510		0			0.193548
AT1G18520		0	0.573		0.166052
AT1G18530	0.089172	3.78			0.261146
AT1G18540		10278	324		0.334764
AT1G18550	0.125714	477.34	0.007		0.304828
AT1G18560	0.118594	216.19	0.139		0.252174
AT1G18570	0.195122	461.14			0.284091
AT1G18580	0.094518	950.38	2.62		0.240223
AT1G18590	0.0919881	377.02	7.9		0.289017
AT1G18600	0.139752	793.83	2.03		0.193452
AT1G18610	0.163227	332.51	1.08		0.232014
AT1G18620		1707.13	0.101		0.315476
AT1G18630		618.98	15.1		0.187097
AT1G18640	0.0847458	1524.8	30.9		0.236559
AT1G18650	0.143646	1295.8	0.752		0.122137
AT1G18660	0.0828157	2864	2		0.281059
AT1G18670	0.109827	765.42	0.31		0.309722
AT1G18680	0.114754	183.99	0.027		0.263441
AT1G18690		490.34	0.974		0.247563
AT1G18700	0.159483	1569.49	5.11		0.26
AT1G18710	0.255906	176.38	0.008		0.340824
AT1G18720	0.116751	4247.69	4.3		0.169903
AT1G18730	0.0742857	2980.73	6.51		0.335938
AT1G18740	0.104278	1492.37	0.047		0.308901
AT1G18750	0.102426	59.73			0.234483
AT1G18800	0.0992063	1245.57	17.5		0.410156
AT1G18810	0.172702	69.1	0.415		0.307494
AT1G18830	0.234136	2.81	0.012		0.235722
AT1G18835	0.0588235	28.32			0.272727
AT1G18840	0.198905	2228.87	7.89		0.286713
AT1G18850	0.215539	582.26	5.11		0.260652
AT1G18860	0.193059	94.5	0.064		0.291667
AT1G18870	0.149466	1206.4	0.471		0.247212
AT1G18880	0.0851789	1165.22	0.369		0.182283
AT1G18890	0.0882353	1312.49	1.59		0.308257
AT1G18900	0.165459	854.49			0.230233
AT1G18910	0.186742	867.54	0.006		0.264753
AT1G18940	0.118774	156.59			0.144487
AT1G18950	0.134722	2087.79	2.31		0.400266
AT1G18960	0.137255	4.75			0.257329
AT1G18970		35.1	23.1		0.131818
AT1G18980	0.102804	1130.85	37.4		0.127273
AT1G18990	0.155642	9.37	0.05		0.30916
AT1G19000		5269.29	1.5		0.245614
AT1G19010	0.243243	284.54	0.053		0.375862
AT1G19020	0.144578	211.61	3.32		0.27907
AT1G19025	0.173258	131.82	0.004		0.280788
AT1G19030		0
AT1G19040		0			0.284884
AT1G19050	0.174757	130.25			0.315534
AT1G19060		0.92			0.28223
AT1G19080	0.13587	139.15	0.092		0.286486
AT1G19090	0.20302	0	0.106		0.25
AT1G19100	0.163077	580.46	0.012		0.266968
AT1G19110	0.108898	2205.54	5.07		0.236074
AT1G19115	0.147059	37.04			0.316384
AT1G19120	0.0390625	1211.21	7.95		0.328125
AT1G19130	0.12234	1042.9	20.3		0.25
AT1G19140	0.125828	1832.67	30.6		0.25
AT1G19150	0.113636	4548.12	4.31		0.214815
AT1G19160		8.48			0.234286
AT1G19170	0.0873016	914.63	0.234		0.227273
AT1G19180	0.192	1914.22	0.018		0.209486
AT1G19190	0.289809	133.94	5.23		0.279874
AT1G19200	0.369668	86.67	0.011		0.285088
AT1G19210	0.205556	0.97			0.264865
AT1G19220	0.109943	1621.97	0.071		0.176796
AT1G19230	0.110753	1431.85	0.227		0.263655
AT1G19240	0.213592	248.51	0.522		0.25
AT1G19250	0.110476	1.89	0.522		0.260377
AT1G19270	0.114286	870.44	0.096		0.280075
AT1G19290	0.219457	341.36	0.003		0.255531
AT1G19300	0.0797721	442.23			0.207977
AT1G19310	0.128889	697.21			0.207965
AT1G19320	0.283951	0.97	3.45		0.125506
AT1G19330	0.097166	642.6			0.262097
AT1G19340	0.179612	158.99	0.65		0.282609
AT1G19350	0.0972644	2918.7	6.36		0.214925
AT1G19360	0.0851064	3402.66	16.4		0.28271
AT1G19370	0.123103	1394.41	1.27		0.261157
AT1G19380	0.210884	490.57	0.159		0.258503
AT1G19390		0	0.697		0.236041
AT1G19400	0.16388	1266.74	0.011		0.260331
AT1G19410		7.61			0.250575
AT1G19430	0.0824022	1783.27	1.27		0.319061
AT1G19440	0.0704501	994.33	1.03		0.232558
AT1G19450	0.0472279	4378.92	5.46		0.133197
AT1G19470		0	0.002		0.269417
AT1G19480	0.186441	400.54			0.220159
AT1G19485	0.200246	760.68	0.541		0.277301
AT1G19490	0.154709	410.55	0.221		0.314225
AT1G19500		0.97			0.2125
AT1G19510	0.0714286	274.99			0.32
AT1G19520	0.187588	2039.96	13.9		0.360215
AT1G19530	0.234234	70.43	11.4		0.358974
AT1G19540	0.168831	210.87	0.037		0.264368
AT1G19570	0.195238	4236.71	779	48.448	0.276995
AT1G19580	0.107807	1292.79	39.4		0.236364
AT1G19600	0.0816901	1606.02	0.069		0.239437
AT1G19610	0.487179	55.54			0.192308
AT1G19620		58.81			0.274448
AT1G19630	0.113445	78.27	0.161		0.27051
AT1G19640	0.144703	11.39	21.2		0.257069
AT1G19650		985.89	0.433		0.309955
AT1G19660		5497.47	0.013		0.25228
AT1G19670	0.16358	589.32	101		0.216049
AT1G19680		972.83			0.25
AT1G19690	0.185294	650.12	0.691		0.278409
AT1G19700	0.153386	1972.06	0.546		0.247212
AT1G19710		1088.56	0.231		0.283925
AT1G19720		2494.32	0.629		0.259508
AT1G19730	0.12605	478.86	13.5		0.260504
AT1G19740	0.0830325	2172.05	6.06		0.258993
AT1G19770	0.152231	2522.45	1.03		0.157761
AT1G19780		0.97	0.017		0.269373
AT1G19790	0.19883	38.88	0.342		0.252174
AT1G19800	0.0828571	1183.07	6.92		0.16
AT1G19830	0.126126	80.21			0.247863
AT1G19835	0.141189	3971.79	3.02		0.330957
AT1G19840	0.0927152	127.53			0.27451
AT1G19850	0.0915493	1140.87	0.58		0.20651
AT1G19860	0.166667	856.98			0.219277
AT1G19870	0.222069	4510.23	62.1		0.332242
AT1G19880	0.106942	2764.7	13.5		0.276952
AT1G19890		0	68.2		0.357664
AT1G19900		685.44	10.2		0.20438
AT1G19910	0.00606061	10487	52.1		0.0983607
AT1G19920	0.103594	5330.4	36.9	43.993	0.262605
AT1G19930		0	0.486		0.209302
AT1G19940	0.100971	210.04	5.95		0.231504
AT1G19950	0.18543	369.35	0.322		0.24127
AT1G19960		41.28			0.109375
AT1G19970	0.0845588	282.51	1.64		0.198312
AT1G19980	0.27439	208.89	0.439		0.345029
AT1G19990	0.260163	498.82	16.5		0.450199
AT1G20010		13265.4	233		0.242762
AT1G20020	0.0790191	35810.3	1555	56.989	0.260163
AT1G20030		1581.16	0.149		0.155063
AT1G20050		3929.5	38.3		0.174888
AT1G20070	0.193717	1441.4	0.049		0.196891
AT1G20080	0.0819367	13.09	0.86		0.281192
AT1G20090	0.0153846	3928.02	5.96		0.235897
AT1G20100	0.309091	2345.1			0.319444
AT1G20110		4465.78	32.6		0.209651
AT1G20120	0.211055	5.58	0.351		0.199005
AT1G20130		18.72	30.1		0.188716
AT1G20150	0.181701	7.47	0.057		0.223077
AT1G20160	0.122237	61.75	5.99		0.219601
AT1G20180	0.188976	6.68			0.303621
AT1G20190	0.0555556	1487.25	10.9		0.150259
AT1G20200	0.0903491	3599.11	101	37.933	0.297131
AT1G20220	0.167213	4173.59	85.5		0.27619
AT1G20225	0.185345	1711.96	63.8	58.535	0.218884
AT1G20230	0.107895	171.17			0.235526
AT1G20270	0.0313589	640.98	4.26		0.288557
AT1G20280		0			0.232143
AT1G20290		1.89			0.332461
AT1G20300	0.116981	331.49	0.905		0.281192
AT1G20310	0.32906	1.89	0.017		0.283333
AT1G20330	0.0758427	5976.87	58.5		0.277008
AT1G20340	0.131737	39484.9	5332		0.167665
AT1G20350	0.339535	4.66			0.197248
AT1G20370	0.179134	668.98	7.97		0.315118
AT1G20380	0.108071	279.74	0.405		0.267135
AT1G20390		1997.12
AT1G20400		24.49	0.071		0.345339
AT1G20410	0.163599	662.34	0.272		0.321937
AT1G20430	0.0431034	942.03	9.32		0.284483
AT1G20440		45586.6	486		0.475472
AT1G20450	0.277778	21353.1	266		0.46332
AT1G20470	0.144928	78.18			0.30137
AT1G20480	0.148014	213.65	1.23		0.221239
AT1G20490		387.72	0.272		0.219239
AT1G20500	0.208029	0	6.4		0.238182
AT1G20510		810.53	5.07		0.213675
AT1G20520		0			0.264069
AT1G20530	0.232715	58.48	0.142		0.319218
AT1G20540	0.0541311	912.74	1.15		0.247863
AT1G20550	0.0899281	397.31	0.244		0.319149
AT1G20560	0.11413	1926.86	1.78		0.248954
AT1G20575	0.0365854	1166	13.1		0.268293
AT1G20580	0.0692308	2015.05	24.4		0.29771
AT1G20590		0	0.01		0.249057
AT1G20610	0.157635	612.06	0.015		0.307692
AT1G20620	0.0162602	56975.7	1986	46.825	0.267742
AT1G20630		3426.25	175		0.29065
AT1G20640	0.0935162	3487.27	0.003		0.265403
AT1G20650	0.0558511	842.08	0.362		0.246719
AT1G20670	0.15981	1196.35	1.77		0.285276
AT1G20680		9.4	3.28		0.243346
AT1G20690		3.69			0.2625
AT1G20693	0.118056	16924.4	66.8		0.454545
AT1G20696		12723.5	140		0.330827
AT1G20700	0.179487	10.52			0.306931
AT1G20720	0.13941	225.69	0.069		0.260047
AT1G20730		0	4.77		0.269531
AT1G20750		0	0.043		0.255245
AT1G20760	0.0969697	3360.43	25.3		0.233562
AT1G20770	0.183099	1379.09	5.45		0.28655
AT1G20780	0.133583	1518.8	4.39		0.268414
AT1G20800		0.92	0.023		0.266667
AT1G20810		1414.48	15.1		0.248908
AT1G20816		204.28	0.588		0.317365
AT1G20823	0.123077	316.36			0.203046
AT1G20830	0.169054	521.29	0.62		0.288
AT1G20840	0.0745856	5425.32	8.93		0.181199
AT1G20850	0.0702247	3490.68	4.54		0.292135
AT1G20860		0			0.199659
AT1G20870	0.269488	122.87	0.024		0.285097
AT1G20880		773.87	2.6		0.153285
AT1G20890	0.176166	389.28	0.011		0.232558
AT1G20900	0.0716612	1540.71	1.54		0.192926
AT1G20910	0.263566	522.21	1.31		0.278061
AT1G20920	0.128559	3422.23	7.18		0.429674
AT1G20930	0.047619	675.53	0.308		0.295238
AT1G20940		0	0.25		0.217391
AT1G20950	0.0456026	5520.1	68.1	40.239	0.23127
AT1G20960		10249	74		0.293413
AT1G20970	0.242129	5664.94	28		0.365103
AT1G20980	0.128231	4703.26	0.109		0.24058
AT1G20990	0.134615	2.86			0.238245
AT1G21000	0.0934959	1888.02	0.454		0.263374
AT1G21010	0.147619	246.76			0.242857
AT1G21020		0
AT1G21050	0.124481	331.58			0.24911
AT1G21060		804.76	0.418		0.257426
AT1G21065		1778.89	5.28		0.207373
AT1G21070	0.0747126	867.95	0.189		0.166667
AT1G21080	0.0769231	2154.24	27.2		0.29
AT1G21090	0.150628	682.31	0.424		0.133333
AT1G21100		73.48	3.03		0.235925
AT1G21110		433.19	1.86		0.225201
AT1G21120	0.0619946	195.66	1.62		0.254157
AT1G21130		1014.95	4.58		0.216216
AT1G21140		80.16			0.17
AT1G21150	0.41039	190.22	0.216		0.257062
AT1G21160	0.325301	1344.18	0.534		0.354396
AT1G21170		2109	2.27		0.308462
AT1G21190		947.52	10.3		0.360825
AT1G21200		811.68	0.524		0.361174
AT1G21210	0.269126	26.43	1.14		0.228997
AT1G21220		0.92
AT1G21230		0	1.08		0.229195
AT1G21240		0	1.29		0.24375
AT1G21250		10.37	2.95		0.242177
AT1G21270	0.270862	15.18	0.82		0.234973
AT1G21290		0
AT1G21300		0.97
AT1G21310	0.014742	86975.6	1.45		0.232019
AT1G21320		17.8	0.02		0.261905
AT1G21326	0.318777	8.4	0.043		0.209205
AT1G21340	0.164	28.32	0.027		0.261538
AT1G21350	0.165289	1312.26	49.6		0.245283
AT1G21360	0.135135	392.51			0.270408
AT1G21370	0.217791	1097.51	2.72		0.260234
AT1G21380	0.141414	3331.23	20		0.26087
AT1G21390	0.248889	423.87			0.330645
AT1G21400	0.10828	237.49	0.912		0.210959
AT1G21410	0.0840336	222.41			0.225
AT1G21430	0.201592	0	0.007		0.248082
AT1G21440	0.0762195	834.19	74.3	59.206	0.261905
AT1G21450	0.127886	996.87	0.818		0.266442
AT1G21460	0.0734694	1430.65	0.262		0.108911
AT1G21480	0.0715835	749.6	3.33		0.25122
AT1G21500		2886.7	16.5		0.253968
AT1G21510	0.2625	39.81	0.375		0.272446
AT1G21520		141.92			0.378788
AT1G21530		36.85	0.462		0.233151
AT1G21540	0.0746812	199.39	0.297		0.234545
AT1G21550	0.196078	8.48			0.36129
AT1G21560	0.373016	1335.89	0.258		0.383459
AT1G21580	0.289539	3689.23	0.36		0.278892
AT1G21590	0.200269	2744.27	0.331		0.268156
AT1G21600	0.0792683	2583.34	7.3		0.341463
AT1G21610		1213.47	0.167		0.325536
AT1G21630	0.142613	5669.09	20.9		0.239184
AT1G21640	0.102987	3229.63	4.96		0.256256
AT1G21650		673.13	2.34		0.277008
AT1G21660	0.179435	3385.56	3.56		0.265774
AT1G21670	0.172965	2464.38	21		0.203414
AT1G21680	0.133333	2630.26	34.9	52.67	0.247875
AT1G21690	0.127596	990.74	16.2		0.243976
AT1G21700	0.169406	2152.03	9.22		0.252788
AT1G21710		616.3			0.232877
AT1G21720	0.00980392	3648.97	68.6		0.264706
AT1G21730	0.10694	1472.86	0.882		0.28764
AT1G21740	0.121076	1205.81	0.006		0.304302
AT1G21750	0.0963855	13544.1	575	54.403	0.271047
AT1G21760	0.0792683	989.49			0.271341
AT1G21770	0.186916	477.93	17.3		0.315315
AT1G21780	0.0429448	1339.1	0.215		0.282209
AT1G21790	0.0925267	541.4			0.197917
AT1G21810		164.62	0.017		0.378378
AT1G21830	0.0707071	807.48	0.02		0.296117
AT1G21840	0.133333	269.69			0.208333
AT1G21850	0.188645	1.94	2.77		0.190563
AT1G21860		0	5.98		0.187732
AT1G21870	0.0615836	0	0.03		0.140762
AT1G21880	0.110843	1318.16	67.7		0.127404
AT1G21890	0.10567	0.92			0.146552
AT1G21900	0.138889	1351.28	1.87		0.236111
AT1G21910		466.96	3.19		0.230435
AT1G21920	0.115942	2119.65	0.015		0.246612
AT1G21950		1.89			0.284615
AT1G21970		0.97	4.32		0.222689
AT1G21980	0.0926431	2650.9	0.043		0.307181
AT1G21990	0.327549	0			0.288172
AT1G22010		0			0.325153
AT1G22015		0	0.248		0.291457
AT1G22020	0.0979021	1405.11	0.246		0.263773
AT1G22030	0.0776398	193.63	0.01		0.27027
AT1G22040	0.11828	631.57	0.004		0.233684
AT1G22050	0.0762712	674.56	0.512		0.294118
AT1G22060	0.176133	2861.05	0.884		0.337169
AT1G22065	0.263889	37.64			0.236111
AT1G22070	0.112272	2688.13			0.255208
AT1G22080		0	0.009		0.319277
AT1G22090	0.432258	0.97	0.034		0.306991
AT1G22100	0.136364	8.58	0.016		0.306122
AT1G22110	0.203774	90.68			0.340426
AT1G22120	0.442177	0			0.19697
AT1G22130	0.147147	0			0.268657
AT1G22140		778.8	0.249		0.347222
AT1G22150	0.123476	44.14	0.115		0.193598
AT1G22160	0.17931	1686.69			0.333333
AT1G22170	0.15534	696.74	3.53		0.254491
AT1G22180	0.144262	518.43	1.38		0.308917
AT1G22190	0.217213	1219.37	0.588		0.252874
AT1G22200	0.065445	1653.75	11.5		0.263314
AT1G22210		0	0.29		0.31875
AT1G22220	0.220065	157.97	0.008		0.289809
AT1G22230	0.203947	659.47	0.009		0.366242
AT1G22240		1.89	0.014		0.229126
AT1G22250	0.262626	416.91			0.32
[truncated: 23,723 more rows]
